# Supplementary material for: trans-Di-μ-carbonyl-bis­{carbon­yl[η5-2,3,4,5-tetra­methyl-1-(2-thien­yl)cyclo­penta­dien­yl]ruthenium(I)}(Ru—Ru)
Source: Acta Crystallogr Sect E Struct Rep Online. 2009 Jul 11;65(Pt 8):m894. doi: 10.1107/S1600536809026063 (PMC2977155; doi:10.1107/S1600536809026063)
Supplement: Supplementary file 2 [file e-65-0m894-Isup2.hkl]

# 
# h,k,l, Fc-squared, Fo-squared, sigma(Fo-squared) and status flag 
# 
data_I
_shelx_title ' 3                    in  P-1' 
_shelx_refln_list_code          4 
_shelx_F_calc_maximum      127.54 
_exptl_crystal_F_000       362.00 
_reflns_d_resolution_high  0.8393 
 
loop_ 
 _symmetry_equiv_pos_as_xyz 
 'x, y, z' 
 '-x, -y, -z' 
 
_cell_length_a     8.2690 
_cell_length_b     8.8990 
_cell_length_c    10.0560 
_cell_angle_alpha  81.826 
_cell_angle_beta   76.083 
_cell_angle_gamma  82.876 
 
_shelx_F_squared_multiplier     1.000 
 
loop_ 
 _refln_index_h 
 _refln_index_k 
 _refln_index_l 
 _refln_F_squared_calc 
 _refln_F_squared_meas 
 _refln_F_squared_sigma 
 _refln_observed_status 
   1   0   0     9968.74    13667.60    380.70 o 
   2   0   0     4016.94     4163.45    109.96 o 
   3   0   0     4297.91     4402.55     78.69 o 
   4   0   0     1574.92     1671.53     30.48 o 
   5   0   0     1744.52     1684.54     30.92 o 
   6   0   0     1232.84     1238.68     35.09 o 
   7   0   0     1844.91     1775.96     49.57 o 
   8   0   0      565.67      506.00     16.68 o 
   9   0   0       79.82       77.16      5.04 o 
  -9   1   0      610.53      601.16     19.93 o 
  -8   1   0      210.34      217.65      9.09 o 
  -7   1   0     1314.91     1373.54     39.27 o 
  -6   1   0     3114.59     3364.44     60.95 o 
  -5   1   0     1368.09     1407.00     26.18 o 
  -4   1   0     2995.04     2976.62     79.63 o 
  -3   1   0     7142.10     7267.90    192.56 o 
  -2   1   0     6849.82     6898.50    182.16 o 
  -1   1   0    10509.19    11317.18    299.70 o 
   0   1   0     6325.71     5907.61    158.68 o 
   1   1   0    16267.70    14169.50    375.47 o 
   2   1   0        4.00        7.27      0.82 o 
   3   1   0     2234.66     2240.37     44.05 o 
   4   1   0      802.72      673.51     14.17 o 
   5   1   0      264.63      261.72      8.81 o 
   6   1   0      879.87      831.60     24.28 o 
   7   1   0       89.30       89.75      4.76 o 
   8   1   0      118.86      101.90      5.41 o 
   9   1   0       10.68       11.68      2.16 o 
  -9   2   0      270.46      300.40     12.10 o 
  -8   2   0      473.51      494.46     16.83 o 
  -7   2   0      196.05      211.70      6.59 o 
  -6   2   0     1694.03     1783.25     33.32 o 
  -5   2   0     1660.87     1690.75     46.62 o 
  -4   2   0     1633.77     1736.09     47.34 o 
  -3   2   0     2758.65     2718.92     72.59 o 
  -2   2   0       10.66       15.55      1.17 o 
  -1   2   0      179.37      214.39      6.49 o 
   0   2   0     2473.52     2637.62     69.95 o 
   1   2   0       35.38       42.22      1.83 o 
   2   2   0     2016.06     2087.48     41.02 o 
   3   2   0        2.18        5.64      0.62 o 
   4   2   0       25.75       50.67      1.96 o 
   5   2   0      274.69      313.74      7.52 o 
   6   2   0       90.07       84.87      4.25 o 
   7   2   0        0.26        0.44      1.07 o 
   8   2   0      176.01      164.66      7.36 o 
   9   2   0       90.95       90.58      5.39 o 
  -8   3   0       45.36       45.35      3.78 o 
  -7   3   0      152.98      161.87      4.85 o 
  -6   3   0        3.03        3.23      1.24 o 
  -5   3   0      471.68      473.41     14.92 o 
  -4   3   0        3.50        4.71      1.07 o 
  -3   3   0       28.05       46.14      2.53 o 
  -2   3   0       26.87       31.27      1.85 o 
  -1   3   0      837.08      794.45     16.87 o 
   0   3   0      308.98      293.41      8.73 o 
   1   3   0        0.26       -0.52      0.35 o 
   2   3   0     1998.19     2105.43     41.44 o 
   3   3   0      982.98     1166.47     23.55 o 
   4   3   0     1939.92     1961.13     39.09 o 
   5   3   0      319.66      293.03      7.18 o 
   6   3   0      545.36      588.84     13.24 o 
   7   3   0      409.63      412.69     13.78 o 
   8   3   0      139.56      134.31      6.45 o 
   9   3   0      346.62      358.50     13.30 o 
  -8   4   0        0.19       -0.33      1.26 o 
  -7   4   0       98.90      110.52      3.98 o 
  -6   4   0        7.55        7.41      1.68 o 
  -5   4   0      459.34      455.29     14.66 o 
  -4   4   0       19.10       25.52      2.16 o 
  -3   4   0      518.94      540.25     16.17 o 
  -2   4   0      281.63      239.55      7.95 o 
  -1   4   0       26.18       27.95      1.28 o 
   0   4   0     1862.52     1728.99     46.57 o 
   1   4   0     1387.60     1411.23     28.12 o 
   2   4   0     1590.88     1524.25     30.42 o 
   3   4   0     1221.29     1181.25     23.99 o 
   4   4   0     1487.88     1636.80     33.00 o 
   5   4   0     1568.74     1565.90     31.88 o 
   6   4   0      326.11      335.45      8.38 o 
   7   4   0      707.19      720.44     16.22 o 
   8   4   0      413.37      390.70     13.80 o 
   9   4   0      274.68      263.83     10.72 o 
  -7   5   0      212.37      203.90      6.00 o 
  -6   5   0      508.60      541.36     17.78 o 
  -5   5   0      116.93      121.24      5.67 o 
  -4   5   0      894.98      874.73     25.63 o 
  -3   5   0      136.45      130.73      5.50 o 
  -2   5   0     2220.28     2110.91     57.39 o 
  -1   5   0     1619.13     1439.09     26.70 o 
   0   5   0      685.17      669.23     19.20 o 
   1   5   0     2789.65     2601.70     51.22 o 
   2   5   0      434.68      418.56      9.28 o 
   3   5   0     1580.02     1604.24     32.33 o 
   4   5   0     2700.30     2907.33     57.65 o 
   5   5   0     1558.66     1614.43     33.04 o 
   6   5   0      791.62      834.06     18.29 o 
   7   5   0      204.40      200.56      6.06 o 
   8   5   0      328.67      333.70      9.04 o 
  -7   6   0      216.22      218.11      6.55 o 
  -6   6   0      696.13      709.53     22.51 o 
  -5   6   0      869.32      883.67     26.59 o 
  -4   6   0       84.83       91.08      4.79 o 
  -3   6   0     1419.21     1351.28     38.20 o 
  -2   6   0     1314.82     1260.51     35.59 o 
  -1   6   0     1895.94     1888.78     34.88 o 
   0   6   0     1228.83     1255.93     34.90 o 
   1   6   0     1564.11     1613.16     35.65 o 
   2   6   0     2819.17     2786.69     55.12 o 
   3   6   0      469.85      463.03     10.49 o 
   4   6   0     1242.05     1252.02     25.93 o 
   5   6   0      724.57      754.21     16.62 o 
   6   6   0      179.94      177.13      7.30 o 
   7   6   0      242.66      268.01      7.60 o 
   8   6   0       51.11       52.99      3.10 o 
  -6   7   0      232.04      236.11      9.98 o 
  -5   7   0      675.72      682.38     21.68 o 
  -4   7   0      406.91      409.95     14.10 o 
  -3   7   0       42.89       52.23      3.59 o 
  -2   7   0     1237.41     1214.30     34.83 o 
  -1   7   0     1077.87     1092.10     21.18 o 
   0   7   0     1127.15     1112.41     31.51 o 
   1   7   0     1047.91      958.11     20.03 o 
   2   7   0      306.52      296.81      7.25 o 
   3   7   0      114.36      118.84      5.44 o 
   4   7   0        2.07        3.00      0.84 o 
   5   7   0      100.23      107.55      3.89 o 
   6   7   0       72.72       81.08      3.49 o 
   7   7   0       27.62       24.00      2.20 o 
  -5   8   0       63.39       60.05      4.37 o 
  -4   8   0      157.97      159.18      7.44 o 
  -3   8   0       45.45       44.31      3.47 o 
  -2   8   0       27.42       24.07      2.66 o 
  -1   8   0      124.38      114.01      6.79 o 
   0   8   0       26.58       20.34      1.44 o 
   1   8   0       30.59       28.23      2.50 o 
   2   8   0       36.45       59.19      3.60 o 
   3   8   0      169.66      150.51      6.54 o 
   4   8   0        2.12        3.45      1.36 o 
   5   8   0       44.06       42.42      3.58 o 
   6   8   0       69.76       72.27      4.93 o 
  -4   9   0       39.48       42.70      3.93 o 
  -3   9   0       39.70       42.49      3.80 o 
  -2   9   0      110.97      121.97      6.37 o 
  -1   9   0      138.43      149.23      4.89 o 
   0   9   0      288.55      289.07      9.44 o 
   1   9   0      189.44      190.15      7.74 o 
   2   9   0       54.65       55.73      3.66 o 
   3   9   0      235.28      222.52      8.88 o 
   4   9   0      353.80      363.49     13.03 o 
   5   9   0      320.74      295.20     11.41 o 
  -2  10   0      198.05      181.83      8.61 o 
  -1  10   0      338.89      353.48     13.53 o 
   0  10   0      173.43      182.44      8.22 o 
   1  10   0      246.98      236.29      9.37 o 
   2  10   0      425.23      430.61     14.75 o 
   3  10   0      315.05      286.14     10.92 o 
  -3 -10   1      331.40      321.69     12.15 o 
  -2 -10   1      306.26      278.84     10.83 o 
  -1 -10   1      236.06      221.80      9.15 o 
   0 -10   1      284.73      291.95     18.49 o 
   1 -10   1      374.93      383.01     10.37 o 
  -5  -9   1      393.42      361.31     13.49 o 
  -4  -9   1      523.38      524.70     17.64 o 
  -3  -9   1      290.49      299.19     11.24 o 
  -2  -9   1      415.84      440.96     14.87 o 
  -1  -9   1      526.76      501.21     16.38 o 
   0  -9   1      661.82      669.04     19.76 o 
   1  -9   1      380.07      380.43     15.58 o 
   2  -9   1      513.92      504.18     17.32 o 
   3  -9   1      484.18      431.37     15.46 o 
   4  -9   1       96.98      106.38      6.34 o 
  -6  -8   1      440.89      460.95     16.43 o 
  -5  -8   1      229.15      218.88      9.27 o 
  -4  -8   1      462.42      483.37     16.16 o 
  -3  -8   1      700.54      699.08     21.59 o 
  -2  -8   1      277.86      278.75     10.21 o 
  -1  -8   1      685.44      676.80     20.64 o 
   0  -8   1      366.79      342.62     11.76 o 
   1  -8   1      644.91      618.76     17.76 o 
   2  -8   1      247.90      247.20      9.84 o 
   3  -8   1      108.75      107.13      5.82 o 
   4  -8   1       58.38       59.25      4.41 o 
   5  -8   1        0.08       -1.02      1.15 o 
  -7  -7   1      121.63      125.93      6.79 o 
  -6  -7   1      117.78      120.41      6.39 o 
  -5  -7   1      272.24      289.40     11.04 o 
  -4  -7   1      383.96      358.83     12.58 o 
  -3  -7   1      834.49      793.65     23.74 o 
  -2  -7   1      449.98      423.64     13.72 o 
  -1  -7   1        1.40        1.92      0.98 o 
   0  -7   1      147.96      148.49      6.16 o 
   1  -7   1       77.33       76.51      3.10 o 
   2  -7   1      112.21      101.56      5.21 o 
   3  -7   1        1.31       -0.33      0.94 o 
   4  -7   1      124.40      122.62      6.16 o 
   5  -7   1       23.78       19.91      2.54 o 
   6  -7   1      105.84      111.99      6.21 o 
  -8  -6   1        0.89        5.75      2.11 o 
  -7  -6   1        0.24        1.06      1.26 o 
  -6  -6   1       35.17       26.98      2.01 o 
  -5  -6   1       16.74       14.19      1.44 o 
  -4  -6   1      191.41      189.05      7.68 o 
  -3  -6   1       55.77       53.85      3.36 o 
  -2  -6   1       17.81       20.71      2.00 o 
  -1  -6   1      225.40      214.12     11.21 o 
   0  -6   1     1231.46     1289.19     35.99 o 
   1  -6   1      126.99      146.47      4.16 o 
   2  -6   1     1101.01     1086.75     31.24 o 
   3  -6   1       48.99       55.98      3.58 o 
   4  -6   1      157.65      157.54      6.88 o 
   5  -6   1      440.31      463.36     15.54 o 
   6  -6   1      305.76      293.02     11.31 o 
   7  -6   1      455.59      509.71     17.76 o 
  -8  -5   1        1.52        0.93      1.44 o 
  -7  -5   1      114.00      131.83      6.61 o 
  -6  -5   1      123.19      112.41      4.01 o 
  -5  -5   1      571.59      568.35     12.91 o 
  -4  -5   1     1021.85     1000.75     21.00 o 
  -3  -5   1      333.00      353.85      8.22 o 
  -2  -5   1      744.57      719.46     20.97 o 
  -1  -5   1     1276.96     1326.41     26.68 o 
   0  -5   1     2042.12     2059.39     55.74 o 
   1  -5   1     3698.85     3591.38     74.23 o 
   2  -5   1      439.72      472.11     14.66 o 
   3  -5   1     2228.21     2195.79     60.01 o 
   4  -5   1      382.64      449.04     14.50 o 
   5  -5   1      504.51      513.53     16.55 o 
   6  -5   1     1048.71     1071.34     31.71 o 
   7  -5   1      463.90      454.84     15.97 o 
   8  -5   1      299.73      322.41      8.54 o 
  -8  -4   1      301.43      281.48     10.96 o 
  -7  -4   1      424.49      413.17     14.18 o 
  -6  -4   1     1245.67     1230.69     25.82 o 
  -5  -4   1     1770.61     1771.44     35.92 o 
  -4  -4   1     2915.04     2988.60     59.03 o 
  -3  -4   1     1158.22     1147.20     23.43 o 
  -2  -4   1      804.17      804.20     16.61 o 
  -1  -4   1     2915.85     2663.42     52.27 o 
   0  -4   1     4196.45     4344.10    115.18 o 
   1  -4   1     2645.65     2462.85     76.67 o 
   2  -4   1     3059.58     3148.11     84.28 o 
   3  -4   1     1584.59     1624.39     44.69 o 
   4  -4   1     2525.25     2389.84     65.00 o 
   5  -4   1      139.18      131.99      5.78 o 
   6  -4   1      573.97      557.09     17.88 o 
   7  -4   1      628.16      635.54     20.38 o 
   8  -4   1       82.51       78.76      3.44 o 
  -9  -3   1      262.13      271.89     11.03 o 
  -8  -3   1      510.64      503.41     16.88 o 
  -7  -3   1     1023.25     1038.15     30.53 o 
  -6  -3   1      517.84      530.00     16.67 o 
  -5  -3   1     1310.75     1302.22     26.79 o 
  -4  -3   1      832.64      847.10     17.71 o 
  -3  -3   1     4025.18     4126.07     62.71 o 
  -2  -3   1     1329.27     1297.38     20.12 o 
  -1  -3   1      599.22      630.31     14.60 o 
   0  -3   1     5831.20     5819.24    153.45 o 
   1  -3   1     3897.82     3924.86     81.43 o 
   2  -3   1      884.35      750.59     21.21 o 
   3  -3   1     1547.30     1467.76     40.28 o 
   4  -3   1      519.92      532.40     16.07 o 
   5  -3   1      290.19      269.38      9.45 o 
   6  -3   1        1.20        0.96      1.09 o 
   7  -3   1      437.54      442.23     15.10 o 
   8  -3   1       80.74       74.78      4.95 o 
  -9  -2   1      515.83      502.78     17.14 o 
  -8  -2   1      249.39      232.43      9.32 o 
  -7  -2   1      192.60      204.96      8.19 o 
  -6  -2   1      457.53      482.02     15.23 o 
  -5  -2   1      359.31      343.53     11.11 o 
  -4  -2   1     1352.89     1296.95     20.25 o 
  -3  -2   1        0.56        1.56      0.45 o 
  -2  -2   1     3415.96     3678.66     71.60 o 
  -1  -2   1        0.54       -0.43      0.29 o 
   0  -2   1       22.84       23.03      1.38 o 
   1  -2   1     4609.54     4500.91     80.40 o 
   2  -2   1       17.97       10.31      1.14 o 
   3  -2   1       13.95       27.23      1.87 o 
   4  -2   1       76.24       72.95      3.48 o 
   5  -2   1      160.54      147.08      5.95 o 
   6  -2   1       48.09       39.57      2.91 o 
   7  -2   1       41.34       45.95      3.45 o 
   8  -2   1        0.48       -0.28      1.22 o 
   9  -2   1       77.51       90.41      5.70 o 
  -9  -1   1       50.35       47.26      4.11 o 
  -8  -1   1      340.11      319.28     11.74 o 
  -7  -1   1       19.97       21.74      2.38 o 
  -6  -1   1        5.53        5.28      1.30 o 
  -5  -1   1      275.61      280.90      9.40 o 
  -4  -1   1       53.80       52.44      2.72 o 
  -3  -1   1       33.72       20.41      1.53 o 
  -2  -1   1     1980.43     1988.97     53.05 o 
   1  -1   1      737.92      857.18     23.39 o 
   2  -1   1      258.08      266.72      7.93 o 
   3  -1   1     2808.04     2695.77     71.82 o 
   4  -1   1      337.30      331.37     10.32 o 
   5  -1   1     1693.30     1803.96     49.41 o 
   6  -1   1     1117.20     1140.48     32.61 o 
   7  -1   1       43.22       51.68      3.50 o 
   8  -1   1      492.96      483.60     16.31 o 
   9  -1   1      199.22      199.62      9.01 o 
  -9   0   1        0.11       -1.84      1.23 o 
  -8   0   1        3.75        7.32      1.73 o 
  -7   0   1        5.84        6.90      1.68 o 
  -6   0   1      424.25      368.08     12.13 o 
  -5   0   1       99.52      118.46      3.13 o 
  -4   0   1       64.84       54.26      2.80 o 
  -3   0   1      682.22      726.98     13.62 o 
  -2   0   1      743.17      863.10     15.81 o 
  -1   0   1     6105.09     6614.01    176.00 o 
   2   0   1     4850.15     4899.05    157.86 o 
   3   0   1     1013.65     1095.14     30.58 o 
   4   0   1     5501.03     5861.54    154.88 o 
   5   0   1     1588.59     1547.73     42.58 o 
   6   0   1     1820.82     1875.91     51.67 o 
   7   0   1     1209.54     1226.21     35.23 o 
   8   0   1      240.17      244.16      9.59 o 
   9   0   1      468.00      454.20     15.79 o 
  -9   1   1       84.32       89.52      5.63 o 
  -8   1   1      155.15      151.16      7.04 o 
  -7   1   1      648.80      651.38     20.32 o 
  -6   1   1     1007.39     1027.75     19.80 o 
  -5   1   1      812.96      790.24     15.34 o 
  -4   1   1       51.74       43.07      3.32 o 
  -3   1   1     2112.70     1999.61     36.27 o 
  -2   1   1     5534.42     5955.33    147.48 o 
  -1   1   1     2577.95     2640.28     49.13 o 
   0   1   1    13686.93    15972.67    451.85 o 
   1   1   1     7908.00     8623.94    244.29 o 
   2   1   1     2085.65     2023.48     39.62 o 
   3   1   1     1529.06     1382.88     27.55 o 
   4   1   1     1737.44     1878.59     39.01 o 
   5   1   1     4386.98     4528.99     68.73 o 
   6   1   1      392.15      361.84     11.77 o 
   7   1   1      811.99      827.68     24.56 o 
   8   1   1     1013.22      937.42     27.97 o 
   9   1   1      121.73      107.67      5.86 o 
  -8   2   1      236.40      262.08     10.53 o 
  -7   2   1      759.08      775.81     23.76 o 
  -6   2   1     1952.60     2019.05     39.00 o 
  -5   2   1     2010.22     2080.43     38.40 o 
  -4   2   1     2926.00     2732.65     49.61 o 
  -3   2   1     1524.07     1396.74     25.77 o 
  -2   2   1     7379.89     7438.90    197.29 o 
  -1   2   1     3899.99     4075.31    108.39 o 
   0   2   1      749.22      710.65     19.19 o 
   1   2   1     6755.59     6057.86    207.12 o 
   2   2   1     6457.61     6660.05    130.12 o 
   3   2   1     1090.50     1080.38     21.73 o 
   4   2   1      567.23      516.52     11.14 o 
   5   2   1      887.57      910.53     19.04 o 
   6   2   1      812.66      777.09     16.77 o 
   7   2   1        9.95       10.16      1.74 o 
   8   2   1      156.72      147.78      6.75 o 
   9   2   1       37.42       23.93      2.82 o 
  -8   3   1      624.14      705.90     22.74 o 
  -7   3   1      354.82      370.82      8.75 o 
  -6   3   1     1813.38     1880.84     35.37 o 
  -5   3   1     2459.48     2511.09     46.12 o 
  -4   3   1     1109.94     1135.70     21.57 o 
  -3   3   1     1735.37     1597.76     43.44 o 
  -2   3   1       11.02        7.38      0.88 o 
  -1   3   1     2227.74     2200.82     58.69 o 
   0   3   1      514.85      565.22     15.64 o 
   1   3   1     2197.42     2513.98     66.78 o 
   2   3   1     4608.22     4406.67    141.08 o 
   3   3   1       25.25       24.52      1.19 o 
   4   3   1       74.18       74.88      2.55 o 
   5   3   1       49.38       43.75      5.91 o 
   6   3   1      164.78      169.59      4.91 o 
   7   3   1       81.87       76.20      3.17 o 
   8   3   1       92.03       81.32      4.69 o 
   9   3   1       13.04        8.55      1.95 o 
  -8   4   1      180.44      177.89      8.43 o 
  -7   4   1      418.57      438.84     10.28 o 
  -6   4   1       24.76       30.62      2.75 o 
  -5   4   1      326.49      367.54      8.41 o 
  -4   4   1      179.57      183.17      6.91 o 
  -3   4   1      187.19      192.16      6.82 o 
  -2   4   1      382.75      351.09     10.82 o 
  -1   4   1       41.11       49.85      2.46 o 
   0   4   1      152.37      156.42      5.20 o 
   1   4   1      590.72      745.59     20.75 o 
   2   4   1       33.03       41.68      2.36 o 
   3   4   1       41.90       59.48      2.13 o 
   4   4   1     1212.60     1224.22     25.02 o 
   5   4   1      129.32      131.89      4.00 o 
   6   4   1      688.81      648.07     27.61 o 
   7   4   1      754.27      695.68     15.67 o 
   8   4   1       68.10       58.90      3.01 o 
   9   4   1      164.06      176.04      8.06 o 
  -7   5   1        7.51       10.04      1.49 o 
  -6   5   1        1.93        0.70      0.79 o 
  -5   5   1      540.76      538.18     11.71 o 
  -4   5   1       95.84       85.15      4.34 o 
  -3   5   1       79.50       84.44      4.07 o 
  -2   5   1     1082.86     1086.96     30.51 o 
  -1   5   1       71.25       96.70      2.80 o 
   0   5   1     2706.35     2665.04     71.18 o 
   1   5   1      896.63      924.40     25.73 o 
   2   5   1     1614.10     1711.90     34.18 o 
   3   5   1     1921.36     1862.88     37.22 o 
   4   5   1     1281.94     1287.45     26.41 o 
   5   5   1     1217.61     1302.42     27.00 o 
   6   5   1      400.05      416.39     10.09 o 
   7   5   1      604.65      599.15     13.95 o 
   8   5   1      462.24      474.38     11.76 o 
   9   5   1      284.52      273.09     10.99 o 
  -7   6   1      146.13      149.77      5.23 o 
  -6   6   1      254.25      270.14      7.36 o 
  -5   6   1      325.15      335.64     11.94 o 
  -4   6   1      957.13      965.67     28.31 o 
  -3   6   1      942.86      910.94     26.56 o 
  -2   6   1     1159.64     1100.29     31.23 o 
  -1   6   1     1606.04     1571.31     29.17 o 
   0   6   1      561.63      528.12     15.63 o 
   1   6   1     2859.57     2815.42     75.45 o 
   2   6   1     1135.48     1145.00     23.50 o 
   3   6   1     2304.49     2307.20     46.03 o 
   4   6   1     2015.97     2100.50     42.20 o 
   5   6   1      650.05      702.86     15.56 o 
   6   6   1      829.25      850.47     18.71 o 
   7   6   1      523.83      501.36     12.19 o 
   8   6   1      418.97      395.43     10.41 o 
  -6   7   1      342.00      359.28      9.27 o 
  -5   7   1      702.15      694.81     15.06 o 
  -4   7   1      644.29      663.13     20.71 o 
  -3   7   1      823.85      808.84     24.30 o 
  -2   7   1     1140.27     1136.28     32.60 o 
  -1   7   1     1038.48     1094.79     21.10 o 
   0   7   1      814.68      791.92     15.73 o 
   1   7   1      643.72      661.61     19.48 o 
   2   7   1     1914.20     1928.83     38.81 o 
   3   7   1      759.70      724.55     15.70 o 
   4   7   1      737.63      703.16     15.49 o 
   5   7   1      612.73      606.99     13.88 o 
   6   7   1      561.76      553.26     13.10 o 
   7   7   1      337.05      307.31      8.49 o 
  -5   8   1      440.41      451.82     10.96 o 
  -4   8   1      500.23      506.47     11.72 o 
  -3   8   1      385.53      415.03     14.26 o 
  -2   8   1      379.06      382.39     13.11 o 
  -1   8   1      518.97      537.86     17.24 o 
   0   8   1      819.41      841.72     16.97 o 
   1   8   1      241.52      253.20      9.00 o 
   2   8   1       75.43       77.63      2.93 o 
   3   8   1      495.42      463.56     10.83 o 
   4   8   1      176.61      153.73      6.72 o 
   5   8   1       84.70       84.81      3.49 o 
   6   8   1       55.94       54.63      2.95 o 
   7   8   1       30.93       32.17      3.57 o 
  -4   9   1      224.08      233.07      6.93 o 
  -3   9   1      139.36      140.18      6.96 o 
  -2   9   1      119.65      113.19      5.97 o 
  -1   9   1       53.30       54.59      4.02 o 
   0   9   1        5.99        7.00      2.62 o 
   1   9   1       77.73       84.00      4.43 o 
   2   9   1        3.27        4.88      1.36 o 
   3   9   1        2.60        6.43      1.57 o 
   4   9   1        9.88        9.37      1.90 o 
   5   9   1       57.39       61.62      4.36 o 
  -2  10   1       22.56       20.89      4.07 o 
  -1  10   1       36.43       38.49      3.69 o 
   0  10   1       18.82       19.56      3.04 o 
   1  10   1       99.45      104.46      4.21 o 
   2  10   1       11.03       12.03      1.95 o 
   3  10   1       33.18       29.05      2.93 o 
   4  10   1      164.75      150.27      7.06 o 
  -1 -10   2        6.50        4.35      1.72 o 
   0 -10   2       53.47       47.10      3.19 o 
  -4  -9   2      148.08      139.17      7.14 o 
  -3  -9   2      171.61      189.42      8.36 o 
  -2  -9   2       84.97       79.43      4.87 o 
  -1  -9   2      389.19      363.53     12.94 o 
   0  -9   2      348.59      338.38      7.16 o 
   1  -9   2      255.38      263.61      7.39 o 
   2  -9   2      622.53      610.06     20.45 o 
   3  -9   2      301.82      274.42     11.29 o 
  -5  -8   2      230.47      251.16     10.47 o 
  -4  -8   2      636.68      651.52     20.90 o 
  -3  -8   2      352.42      351.60     12.56 o 
  -2  -8   2      695.82      735.28     22.59 o 
  -1  -8   2      687.70      644.47     20.03 o 
   0  -8   2     1102.96     1071.13     31.30 o 
   1  -8   2      705.01      692.79     14.84 o 
   2  -8   2      346.91      323.58     12.15 o 
   3  -8   2      892.74      878.47     27.06 o 
   4  -8   2      291.02      255.92     10.49 o 
   5  -8   2      173.25      174.07      8.33 o 
  -6  -7   2      428.96      470.97     16.57 o 
  -5  -7   2      360.95      367.21     13.40 o 
  -4  -7   2      733.39      780.29     24.05 o 
  -3  -7   2     1078.71     1099.83     32.03 o 
  -2  -7   2      332.35      353.64     12.07 o 
  -1  -7   2     1157.69     1135.47     32.55 o 
   0  -7   2      691.85      681.27     20.63 o 
   1  -7   2     1065.01      989.18     19.71 o 
   2  -7   2      876.45      849.00     17.28 o 
   3  -7   2      109.07       99.78      5.36 o 
   4  -7   2      363.07      361.90     13.02 o 
   5  -7   2       12.33        8.59      1.93 o 
   6  -7   2       27.59       27.30      3.22 o 
  -7  -6   2      302.98      331.23     12.84 o 
  -6  -6   2      310.42      342.91     12.73 o 
  -5  -6   2      462.66      503.52     16.74 o 
  -4  -6   2      505.49      473.37     15.60 o 
  -3  -6   2      348.17      347.19     11.88 o 
  -2  -6   2      363.71      375.14     12.35 o 
  -1  -6   2       58.85       56.77      3.35 o 
   0  -6   2      546.48      519.36     15.97 o 
   1  -6   2       92.45       96.60      3.28 o 
   2  -6   2       49.19       41.67      2.14 o 
   3  -6   2        6.81        7.84      1.49 o 
   4  -6   2      140.55      133.53      6.23 o 
   5  -6   2        1.10       -0.63      1.08 o 
   6  -6   2      226.15      227.82      9.49 o 
   7  -6   2       29.33       31.90      3.42 o 
  -8  -5   2       57.82       57.66      4.52 o 
  -7  -5   2       71.50       77.91      5.07 o 
  -6  -5   2       46.72       93.78      5.28 o 
  -5  -5   2       65.46       73.80      3.03 o 
  -4  -5   2      129.31      122.19      3.84 o 
  -3  -5   2       56.57       66.84      2.47 o 
  -2  -5   2        1.78        1.89      1.00 o 
  -1  -5   2       19.32       28.69      2.22 o 
   0  -5   2     1522.97     1538.64     42.35 o 
   1  -5   2      410.20      437.62      7.66 o 
   2  -5   2      504.82      449.10      9.58 o 
   3  -5   2      468.10      476.51     15.07 o 
   4  -5   2      443.97      438.81     14.34 o 
   5  -5   2      933.74      934.46     27.75 o 
   6  -5   2      453.53      430.11     14.73 o 
   7  -5   2      870.39      897.04     27.79 o 
   8  -5   2      244.57      256.54     10.85 o 
  -8  -4   2       17.20       18.79      2.64 o 
  -7  -4   2        8.13       10.10      2.03 o 
  -6  -4   2      213.17      191.81      7.96 o 
  -5  -4   2      552.95      558.02     17.54 o 
  -4  -4   2      264.15      302.97      7.40 o 
  -3  -4   2      439.18      477.13      8.05 o 
  -2  -4   2     2790.56     2862.77     51.72 o 
  -1  -4   2      860.61      895.36     16.92 o 
   0  -4   2     2559.56     2680.27     71.83 o 
   1  -4   2     3163.37     3209.22     85.70 o 
   2  -4   2     1117.62     1180.86     22.24 o 
   3  -4   2     2775.04     2650.88     71.67 o 
   4  -4   2     1819.79     1949.54     53.63 o 
   5  -4   2     1412.33     1361.44     38.58 o 
   6  -4   2     1456.92     1435.08     40.96 o 
   7  -4   2      490.53      485.27     16.50 o 
   8  -4   2      662.71      686.22     22.41 o 
  -8  -3   2      244.71      236.19      9.74 o 
  -7  -3   2      281.76      255.90      9.86 o 
  -6  -3   2     1592.02     1562.98     43.98 o 
  -5  -3   2     1443.87     1461.61     40.90 o 
  -4  -3   2     1830.20     1930.32     52.79 o 
  -3  -3   2     3787.89     3876.69    199.10 o 
  -2  -3   2      965.91     1018.92     16.03 o 
  -1  -3   2     1959.34     1890.96     55.27 o 
   0  -3   2     1005.78     1063.26     19.68 o 
   1  -3   2     5423.71     5561.30    146.85 o 
   2  -3   2     3752.86     3677.24     97.95 o 
   3  -3   2     3385.73     3512.51     93.83 o 
   4  -3   2     4965.73     4870.69    129.58 o 
   5  -3   2      586.00      564.74     17.33 o 
   6  -3   2      354.06      358.23     12.37 o 
   7  -3   2      556.91      543.59     17.70 o 
   8  -3   2      155.13      167.94      7.96 o 
   9  -3   2      326.72      355.51     13.76 o 
  -8  -2   2      549.32      577.39     18.86 o 
  -7  -2   2      853.73      875.42     26.24 o 
  -6  -2   2     1445.82     1381.57     39.03 o 
  -5  -2   2     2872.89     2850.05     77.01 o 
  -4  -2   2      709.76      673.63     23.10 o 
  -3  -2   2     3244.33     3326.51     95.31 o 
  -2  -2   2     7631.76     7936.93    219.65 o 
  -1  -2   2       99.02      140.90      4.22 o 
   0  -2   2     6656.97     6477.96    350.44 o 
   1  -2   2     5939.51     6225.16    151.77 o 
   2  -2   2     5261.81     4969.86    131.36 o 
   3  -2   2      782.58      670.25     19.18 o 
   4  -2   2      654.23      701.96     20.31 o 
   5  -2   2     2055.97     2130.39     58.15 o 
   6  -2   2        8.09       11.27      1.65 o 
   7  -2   2       57.43       61.87      4.01 o 
   8  -2   2      233.97      212.87      9.05 o 
   9  -2   2       23.64       24.63      3.09 o 
  -9  -1   2      700.85      705.60     22.81 o 
  -8  -1   2      667.28      657.48     20.96 o 
  -7  -1   2      440.03      465.27     15.32 o 
  -6  -1   2     1103.58     1117.40     32.03 o 
  -5  -1   2     1547.05     1620.48     29.80 o 
  -4  -1   2     1222.24     1151.83     21.34 o 
  -3  -1   2      617.62      586.67     16.78 o 
  -2  -1   2     5282.81     5109.41    277.25 o 
  -1  -1   2    10417.67    10334.32    602.17 o 
   0  -1   2       18.12       31.51      1.32 o 
   1  -1   2     3782.32     3610.08     70.85 o 
   2  -1   2        6.02        4.96      0.49 o 
   3  -1   2      829.41      755.75     21.17 o 
   4  -1   2      326.61      318.72     10.07 o 
   5  -1   2      142.03      149.79      5.83 o 
   6  -1   2      618.56      588.76     18.06 o 
   7  -1   2      111.41      115.14      5.59 o 
   8  -1   2       36.23       29.62      3.02 o 
   9  -1   2        0.41        1.10      1.59 o 
  -9   0   2      129.72      138.91      7.19 o 
  -8   0   2      524.99      536.63     17.70 o 
  -7   0   2      274.14      275.57     10.17 o 
  -6   0   2      524.55      514.26     16.10 o 
  -5   0   2      322.99      350.77     11.32 o 
  -4   0   2       51.50       48.03      2.62 o 
  -3   0   2      724.29      621.14     17.64 o 
  -2   0   2      694.92      894.19     24.45 o 
  -1   0   2        1.81       -0.51      0.34 o 
   0   0   2     2335.57     2670.61     65.08 o 
   1   0   2       69.11       56.92      2.05 o 
   2   0   2      705.01      562.30     85.31 o 
   3   0   2       92.21       81.41      5.68 o 
   4   0   2       61.11       67.96      2.30 o 
   5   0   2      157.19      162.54      5.30 o 
   6   0   2      621.53      595.51     18.04 o 
   7   0   2      164.74      247.33      9.27 o 
   8   0   2      444.48      466.56     15.71 o 
   9   0   2      192.29      183.39      8.31 o 
  -8   1   2        7.95        8.35      1.98 o 
  -7   1   2      121.89      122.61      5.90 o 
  -6   1   2        1.58        2.65      2.00 o 
  -5   1   2       47.77       48.83      3.03 o 
  -4   1   2      410.11      400.45      8.26 o 
  -3   1   2      499.63      471.12      9.30 o 
  -2   1   2      423.69      401.75     11.50 o 
  -1   1   2     2155.96     2096.84     37.70 o 
   0   1   2      140.43      217.86      6.53 o 
   1   1   2       32.46       64.14      2.53 o 
   2   1   2     2145.04     2007.32     39.33 o 
   3   1   2      745.58      788.33     16.05 o 
   4   1   2     5798.49     5874.74    126.21 o 
   5   1   2     1547.14     1478.69     29.93 o 
   6   1   2     1129.72     1136.61     23.70 o 
   7   1   2     1546.49     1495.47     42.05 o 
   8   1   2      703.65      698.72     21.59 o 
   9   1   2      432.75      440.45     15.31 o 
  -8   2   2       99.91       97.72      5.55 o 
  -7   2   2      206.65      241.75      9.52 o 
  -6   2   2        0.63        1.35      1.25 o 
  -5   2   2     1220.10     1226.33     23.32 o 
  -4   2   2      626.10      614.23     12.19 o 
  -3   2   2     2423.79     2514.47     45.56 o 
  -2   2   2     3931.42     4009.59     78.24 o 
  -1   2   2     4020.62     4566.04    108.09 o 
   0   2   2     2794.12     2564.19     76.07 o 
   1   2   2     3028.23     3247.23     78.86 o 
   2   2   2    10058.47     9559.58    186.38 o 
   3   2   2     4690.33     4558.86     88.61 o 
   4   2   2     1657.18     1697.54     33.92 o 
   5   2   2     5053.69     5143.37    100.28 o 
   6   2   2     1193.61     1161.38     24.15 o 
   7   2   2     1621.36     1593.32     32.82 o 
   8   2   2     1251.72     1138.58     33.15 o 
   9   2   2      459.45      422.95     14.76 o 
  -8   3   2      228.52      265.80     10.87 o 
  -7   3   2      426.81      468.36     10.62 o 
  -6   3   2      713.28      779.47     15.87 o 
  -5   3   2      655.57      679.02     13.81 o 
  -4   3   2     4805.44     5005.02     90.00 o 
  -3   3   2      737.38      793.86     15.33 o 
  -2   3   2     3465.91     3379.60     60.73 o 
  -1   3   2     5530.68     5542.25     99.07 o 
   0   3   2     1596.28     1635.20     23.80 o 
   1   3   2     4801.19     4714.39     84.55 o 
   2   3   2     3652.72     3725.90     56.72 o 
   3   3   2     3578.60     3604.28     70.29 o 
   4   3   2     2313.13     2316.03     45.84 o 
   5   3   2     1240.49     1286.31     26.34 o 
   6   3   2     2115.23     2093.40     42.07 o 
   7   3   2      277.58      249.47      6.78 o 
   8   3   2      342.45      344.01      8.99 o 
   9   3   2      125.68      119.90      6.25 o 
  -8   4   2      498.76      539.10     18.54 o 
  -7   4   2      510.23      582.00     12.91 o 
  -6   4   2      458.92      490.52     10.95 o 
  -5   4   2     1806.14     1904.67     35.75 o 
  -4   4   2     1196.64     1245.63     23.84 o 
  -3   4   2     1996.64     1937.85     35.76 o 
  -2   4   2      270.68      211.38      4.90 o 
  -1   4   2     2791.81     2851.41     51.49 o 
   0   4   2      533.49      415.54      6.59 o 
   1   4   2        2.53        4.02      0.63 o 
   2   4   2     3209.39     3295.49     50.21 o 
   3   4   2     1400.10     1438.84     22.37 o 
   4   4   2      934.94      935.89     19.42 o 
   5   4   2      140.26      153.12      4.38 o 
   6   4   2      105.12      102.44      3.57 o 
   7   4   2        8.62       11.60      3.87 o 
   8   4   2       39.15       37.09      2.36 o 
   9   4   2        6.09        9.31      3.50 o 
  -7   5   2      561.54      627.37     14.02 o 
  -6   5   2      106.22      126.52      4.32 o 
  -5   5   2       84.61       91.06      5.38 o 
  -4   5   2      972.04      991.83     19.56 o 
  -3   5   2      149.84      139.24      3.94 o 
  -2   5   2      359.50      320.98      7.14 o 
  -1   5   2        0.11        0.57      0.97 o 
   0   5   2      142.09      142.75      2.87 o 
   1   5   2       13.19       39.38      3.89 o 
   2   5   2       94.70       77.41      1.95 o 
   3   5   2      225.65      231.83      4.33 o 
   4   5   2      102.86       87.43      2.96 o 
   5   5   2      227.31      227.05      6.03 o 
   6   5   2      277.85      265.71      7.03 o 
   7   5   2      269.55      268.01      7.32 o 
   8   5   2       47.51       47.37      2.72 o 
   9   5   2      147.84      154.58      5.50 o 
  -6   6   2       28.48       31.85      2.29 o 
  -5   6   2       20.13       17.33      1.64 o 
  -4   6   2        2.71        2.45      0.91 o 
  -3   6   2       13.12       14.00      1.27 o 
  -2   6   2        3.78        2.65      0.70 o 
  -1   6   2        0.07        0.22      0.54 o 
   0   6   2      709.95      763.87     11.99 o 
   1   6   2      372.74      360.81      7.62 o 
   2   6   2      761.36      703.33     11.66 o 
   3   6   2      923.02      899.43     18.90 o 
   4   6   2       86.14      116.66     10.59 o 
   5   6   2      131.65      131.29      4.22 o 
   6   6   2      171.64      182.59      5.64 o 
   7   6   2      375.83      386.87      9.93 o 
   8   6   2      563.46      561.86     13.66 o 
  -6   7   2       61.80       65.02      3.29 o 
  -5   7   2       66.35       60.56      3.05 o 
  -4   7   2      290.13      293.59      7.54 o 
  -3   7   2      313.55      307.81      7.58 o 
  -2   7   2      468.73      473.66     10.43 o 
  -1   7   2      294.26      277.76      6.70 o 
   0   7   2      411.28      433.75      7.52 o 
   1   7   2     1625.00     1659.00     30.89 o 
   2   7   2      733.43      703.60     11.86 o 
   3   7   2      433.05      468.81     10.72 o 
   4   7   2      217.23      219.74      6.01 o 
   5   7   2      256.15      268.71      7.21 o 
   6   7   2      643.31      685.58     20.10 o 
   7   7   2      439.36      387.75     18.16 o 
   8   7   2      451.46      425.24     15.66 o 
  -5   8   2      316.56      323.00     12.19 o 
  -4   8   2      452.31      466.35     11.04 o 
  -3   8   2      919.22      951.54     19.53 o 
  -2   8   2      355.29      339.30     11.62 o 
  -1   8   2      810.28      847.68     17.31 o 
   0   8   2      566.92      610.96     10.35 o 
   1   8   2      227.13      251.17      6.14 o 
   2   8   2      760.80      772.48     13.10 o 
   3   8   2      601.02      571.08     14.28 o 
   4   8   2      596.87      566.56     17.65 o 
   5   8   2      421.62      399.98     10.00 o 
   6   8   2      454.48      457.99     11.40 o 
   7   8   2      273.03      279.27      8.09 o 
  -3   9   2      507.60      522.70     12.19 o 
  -2   9   2      580.33      605.87     13.48 o 
  -1   9   2       95.85       97.81      5.32 o 
   0   9   2      511.28      561.27     12.42 o 
   1   9   2      350.66      360.00      8.33 o 
   2   9   2      154.35      145.15      4.65 o 
   3   9   2      570.74      532.24     12.40 o 
   4   9   2      258.07      220.31      6.36 o 
   5   9   2      108.04      109.41      4.59 o 
   6   9   2       35.51       41.66      2.67 o 
  -1  10   2      101.12      108.70      6.08 o 
   0  10   2        8.82        7.60      1.87 o 
   1  10   2       82.51       95.49      5.40 o 
  -3  -9   3        0.79        4.60      1.71 o 
  -2  -9   3        0.44       -1.02      1.08 o 
  -1  -9   3        7.60        7.99      1.81 o 
   0  -9   3        0.90        0.75      0.94 o 
   1  -9   3      176.31      180.91      5.89 o 
   2  -9   3       92.85       85.78      5.64 o 
   3  -9   3      115.20      128.06      6.99 o 
  -5  -8   3       66.25       64.15      4.73 o 
  -4  -8   3       35.74       31.18      3.33 o 
  -3  -8   3      146.15      151.53      7.18 o 
  -2  -8   3      286.51      260.22     10.13 o 
  -1  -8   3      236.37      224.91      8.98 o 
   0  -8   3      447.11      433.95     14.65 o 
   1  -8   3      119.50      119.44      4.35 o 
   2  -8   3      488.87      519.83     21.81 o 
   3  -8   3      287.00      270.59     10.86 o 
   4  -8   3      430.27      408.66     14.90 o 
   5  -8   3      339.89      371.35     14.15 o 
  -6  -7   3       89.83       85.03      5.60 o 
  -5  -7   3      175.33      179.69      8.37 o 
  -4  -7   3      385.94      384.90     13.75 o 
  -3  -7   3      498.00      501.51     16.50 o 
  -2  -7   3     1076.21     1060.32     31.00 o 
  -1  -7   3      632.00      617.05     19.18 o 
   0  -7   3      254.89      268.94      9.86 o 
   1  -7   3      880.10      811.43     16.68 o 
   2  -7   3      126.50      126.03      4.29 o 
   3  -7   3      638.30      617.75     19.87 o 
   4  -7   3      610.07      572.64     18.86 o 
   5  -7   3      583.16      559.26     18.82 o 
   6  -7   3      280.74      287.61     11.66 o 
  -7  -6   3      341.25      343.78     13.36 o 
  -6  -6   3      532.00      531.76     18.09 o 
  -5  -6   3      496.56      491.29     16.70 o 
  -4  -6   3      645.67      715.20     22.31 o 
  -3  -6   3      562.08      596.45     18.75 o 
  -2  -6   3      609.79      679.53     20.68 o 
  -1  -6   3      779.41      773.37     22.98 o 
   0  -6   3      692.77      691.67     20.73 o 
   1  -6   3      910.07      896.56     14.77 o 
   2  -6   3      841.09      825.07     16.68 o 
   3  -6   3       46.62       57.38      3.83 o 
   4  -6   3      971.49      928.25     27.84 o 
   5  -6   3      292.18      292.00     11.13 o 
   6  -6   3      120.17      102.75      5.85 o 
   7  -6   3       70.85       76.16      5.18 o 
  -7  -5   3      493.06      506.67     17.53 o 
  -6  -5   3      624.69      651.14     20.95 o 
  -5  -5   3     1060.08     1092.84     32.19 o 
  -4  -5   3      124.49      119.21      5.76 o 
  -3  -5   3      295.96      312.43      6.97 o 
  -2  -5   3     1047.13      994.39     19.07 o 
  -1  -5   3      716.57      721.47     14.17 o 
   0  -5   3      419.06      474.88     14.71 o 
   1  -5   3      574.52      621.60     18.58 o 
   2  -5   3      483.86      508.91     10.75 o 
   3  -5   3       91.23       84.48      4.43 o 
   4  -5   3        0.08        4.61      1.31 o 
   5  -5   3      373.25      354.65     12.52 o 
   6  -5   3       52.19       42.61      3.49 o 
   7  -5   3        8.95        8.47      2.08 o 
  -8  -4   3      158.43      142.10      7.38 o 
  -7  -4   3      253.95      258.90     10.41 o 
  -6  -4   3      230.00      258.90     10.12 o 
  -5  -4   3      223.90      216.41      8.57 o 
  -4  -4   3      895.69      900.04     26.47 o 
  -3  -4   3       63.54       83.90      2.93 o 
  -2  -4   3      121.59      126.44      3.34 o 
  -1  -4   3       49.77       48.19      1.79 o 
   0  -4   3      145.15      119.89      4.23 o 
   1  -4   3       14.89       13.29      1.30 o 
   2  -4   3       32.93       27.53      1.64 o 
   3  -4   3        1.22        1.81      0.86 o 
   4  -4   3      103.45      108.34      5.05 o 
   5  -4   3      566.16      544.44     17.21 o 
   6  -4   3       37.48       40.09      3.30 o 
   7  -4   3      665.47      688.92     21.99 o 
   8  -4   3      224.36      233.42      9.97 o 
  -8  -3   3        4.66        4.06      1.74 o 
  -7  -3   3       20.65       17.24      2.37 o 
  -6  -3   3        0.02        0.81      1.13 o 
  -5  -3   3       15.85       40.92      3.15 o 
  -4  -3   3      454.37      448.02     14.24 o 
  -3  -3   3       99.02      128.15     20.53 o 
  -2  -3   3     3049.07     3281.76     59.10 o 
  -1  -3   3      840.29      969.60     18.17 o 
   0  -3   3      523.01      459.07      9.10 o 
   1  -3   3      621.83      619.49     23.92 o 
   2  -3   3      902.20      926.38     14.15 o 
   3  -3   3     4165.54     4211.49    112.21 o 
   4  -3   3      898.13      906.16     26.10 o 
   5  -3   3      862.27      837.73     24.64 o 
   6  -3   3     1645.95     1661.52     46.64 o 
   7  -3   3      293.43      352.20     12.74 o 
   8  -3   3      969.21     1038.63     31.49 o 
  -8  -2   3      181.34      188.01      8.45 o 
  -7  -2   3      193.64      187.72      8.02 o 
  -6  -2   3      562.21      551.01     17.41 o 
  -5  -2   3     1058.21     1072.87     30.68 o 
  -4  -2   3     1708.17     1748.67     32.11 o 
  -3  -2   3     5370.03     5721.94    102.15 o 
  -2  -2   3      762.65      818.53     15.43 o 
  -1  -2   3     3428.78     3434.02     61.54 o 
   0  -2   3     2152.23     2197.78     39.71 o 
   1  -2   3     4343.53     4258.81    171.21 o 
   2  -2   3     8198.01     7949.19    142.16 o 
   3  -2   3     2916.13     2946.13     78.83 o 
   4  -2   3     4408.29     4369.47    116.30 o 
   5  -2   3     1144.00     1123.42     31.87 o 
   6  -2   3      529.05      549.74     17.27 o 
   7  -2   3      776.62      766.14     23.45 o 
   8  -2   3      276.09      289.75     11.27 o 
   9  -2   3      719.81      775.80     24.87 o 
  -8  -1   3      620.41      606.27     19.64 o 
  -7  -1   3      622.47      622.18     19.55 o 
  -6  -1   3      778.95      740.42     22.17 o 
  -5  -1   3     1870.02     1840.05     33.86 o 
  -4  -1   3     1849.32     2040.93     37.22 o 
  -3  -1   3     1945.19     2027.51     36.81 o 
  -2  -1   3     7221.60     4031.40     97.92 o 
  -1  -1   3     5451.05     5177.59    112.22 o 
   0  -1   3     6194.60     5646.99    105.97 o 
   1  -1   3      316.66      311.70      6.22 o 
   2  -1   3     3607.59     3554.38     54.00 o 
   3  -1   3     3333.61     3138.26     47.88 o 
   4  -1   3      139.17      134.66      3.73 o 
   5  -1   3     2494.19     2256.96     61.28 o 
   6  -1   3      558.54      550.79     17.03 o 
   7  -1   3       14.52       16.12      2.09 o 
   8  -1   3      199.99      196.53      8.38 o 
   9  -1   3      128.82      127.17      6.80 o 
  -8   0   3      514.32      521.79     17.48 o 
  -7   0   3      741.58      767.48     23.43 o 
  -6   0   3      390.63      410.93     13.49 o 
  -5   0   3      433.88      482.63      9.90 o 
  -4   0   3     2598.07     2649.93     47.97 o 
  -3   0   3     2081.45     2198.49     58.99 o 
  -2   0   3     2632.43     2486.70     44.82 o 
  -1   0   3     6100.09     6273.30    155.87 o 
   1   0   3     2602.95     3116.35     40.19 o 
   2   0   3      903.87     1024.85     15.94 o 
   3   0   3     2408.87     2298.22     82.92 o 
   4   0   3      540.70      552.75      9.09 o 
   5   0   3       27.51       28.15      1.58 o 
   6   0   3      660.74      665.85     14.65 o 
   7   0   3       34.28       36.29      2.85 o 
   8   0   3      119.79      103.98      5.57 o 
   9   0   3        9.49        6.58      1.86 o 
  -8   1   3      429.13      448.44     15.51 o 
  -7   1   3      307.06      316.83     11.40 o 
  -6   1   3      513.97      488.92     15.54 o 
  -5   1   3      150.21      138.43      5.65 o 
  -4   1   3      252.33      263.28      8.66 o 
  -3   1   3     1178.98     1024.96     19.18 o 
  -2   1   3      404.58      381.14      7.57 o 
  -1   1   3       53.16       36.09      1.54 o 
   0   1   3        0.15       -0.62      0.42 o 
   1   1   3     2867.07     3094.09     56.08 o 
   2   1   3        0.82       -0.44      0.29 o 
   3   1   3      208.12      208.94      4.87 o 
   4   1   3        1.74        2.19      0.86 o 
   5   1   3       54.55       46.73      2.49 o 
   6   1   3      220.89      198.16      5.45 o 
   7   1   3      236.24      242.53      6.65 o 
   8   1   3      714.58      719.11     22.21 o 
   9   1   3      211.18      181.50      8.04 o 
  -8   2   3        2.44        2.35      1.48 o 
  -7   2   3      337.98      351.63     12.43 o 
  -6   2   3       41.51       42.87      2.08 o 
  -5   2   3        0.11        0.06      0.63 o 
  -4   2   3       85.32       80.32      2.59 o 
  -3   2   3      703.47      666.75     12.97 o 
  -2   2   3      257.45      314.93      6.48 o 
  -1   2   3      778.05      738.59     13.81 o 
   0   2   3      861.18      915.98     34.34 o 
   1   2   3      949.29      963.68     24.12 o 
   2   2   3     4130.69     4021.33     61.21 o 
   3   2   3      298.80      302.55      5.12 o 
   4   2   3     3150.52     3088.60     47.08 o 
   5   2   3      482.10      463.61     10.35 o 
   6   2   3      666.17      644.38     14.11 o 
   7   2   3     1308.33     1258.16     26.36 o 
   8   2   3      636.88      628.71     24.01 o 
   9   2   3      628.52      605.10     19.56 o 
  -8   3   3       28.89       27.65      3.30 o 
  -7   3   3      136.10      134.69      5.67 o 
  -6   3   3       16.31       19.20      1.55 o 
  -5   3   3      370.23      344.66      7.87 o 
  -4   3   3      676.12      684.41     13.69 o 
  -3   3   3      857.50      890.91     17.10 o 
  -2   3   3     1958.77     1945.04     35.50 o 
  -1   3   3      180.30      213.91      4.61 o 
   0   3   3     4217.90     4188.52     75.10 o 
   1   3   3     2457.14     2556.39     46.00 o 
   2   3   3     3102.00     2963.70     45.17 o 
   3   3   3     3106.80     3039.65     46.37 o 
   4   3   3      931.52      873.55     18.04 o 
   5   3   3     2793.76     2667.27     52.84 o 
   6   3   3      961.91      985.58     20.78 o 
   7   3   3     1362.70     1333.94     27.86 o 
   8   3   3     1098.38     1059.57     22.94 o 
   9   3   3      423.96      438.76     11.19 o 
  -7   4   3      278.29      283.59      7.53 o 
  -6   4   3      509.91      540.30     11.89 o 
  -5   4   3      312.56      328.72      7.80 o 
  -4   4   3     1386.13     1433.43     27.18 o 
  -3   4   3     1906.53     2056.68     37.96 o 
  -2   4   3     3232.39     3345.54     60.46 o 
  -1   4   3     4850.79     4923.83     88.22 o 
   0   4   3     1851.33     1854.06     33.78 o 
   1   4   3     5758.36     5914.75    105.80 o 
   2   4   3     1992.90     2101.29     32.35 o 
   3   4   3     2884.79     2784.91     42.64 o 
   4   4   3     3443.80     3434.00     67.47 o 
   5   4   3      738.97      751.42     16.05 o 
   6   4   3     1243.91     1267.70     26.37 o 
   7   4   3      705.86      672.54     15.16 o 
   8   4   3      561.81      537.57     12.85 o 
   9   4   3      370.54      344.18     14.92 o 
  -7   5   3      432.60      481.01     11.39 o 
  -6   5   3      541.39      618.68     13.61 o 
  -5   5   3      810.22      878.25     17.91 o 
  -4   5   3     1409.76     1459.44     27.93 o 
  -3   5   3     2858.81     2857.21     52.33 o 
  -2   5   3     1925.00     1917.51     35.46 o 
  -1   5   3     1908.58     2025.88     37.18 o 
   0   5   3     2771.81     2916.26     52.77 o 
   1   5   3     1127.54     1186.88     22.02 o 
   2   5   3     2892.95     2951.83     45.33 o 
   3   5   3     1680.98     1873.62     29.05 o 
   4   5   3     1289.98     1338.19     27.32 o 
   5   5   3       99.57       88.56      3.14 o 
   6   5   3        1.30        2.44      0.81 o 
   7   5   3      339.05      338.14      8.74 o 
   8   5   3       66.92       56.02      7.76 o 
   9   5   3       22.48       21.59      2.18 o 
  -6   6   3      289.09      325.11      8.49 o 
  -5   6   3      349.37      371.60      9.01 o 
  -4   6   3      361.40      364.36      9.88 o 
  -3   6   3     1195.57     1233.69     38.54 o 
  -2   6   3     1331.73     1380.59     26.25 o 
  -1   6   3       35.91       39.05      2.67 o 
   0   6   3      386.37      382.70      6.52 o 
   1   6   3      672.25      694.87     13.54 o 
   2   6   3       13.68       13.51      1.38 o 
   3   6   3        9.25       10.02      0.78 o 
   4   6   3       10.78       12.52      1.24 o 
   5   6   3        8.85        9.57      2.62 o 
   6   6   3      107.75      112.59      3.98 o 
   7   6   3       47.20       44.21      2.57 o 
   8   6   3       15.41       16.44      1.81 o 
  -5   7   3        2.22        1.87      1.09 o 
  -4   7   3       37.05       41.05      3.41 o 
  -3   7   3       10.77       10.56      1.58 o 
  -2   7   3      121.15      127.47      4.02 o 
  -1   7   3       21.81       18.87      2.11 o 
   0   7   3      695.87      734.62     11.78 o 
   1   7   3      420.69      406.46      8.95 o 
   2   7   3      571.73      579.80     10.02 o 
   3   7   3      474.75      453.10     10.45 o 
   4   7   3        7.16        7.31      1.03 o 
   5   7   3      178.24      199.25      5.77 o 
   6   7   3      202.38      198.63      5.96 o 
   7   7   3      449.76      453.72     18.34 o 
   8   7   3      439.72      439.67     11.42 o 
  -4   8   3      220.29      229.77      9.44 o 
  -3   8   3       48.28       48.62      3.87 o 
  -2   8   3      197.77      207.22      8.35 o 
  -1   8   3      486.93      494.61     15.40 o 
   0   8   3      381.43      387.60     12.43 o 
   1   8   3     1064.00     1063.47     20.84 o 
   2   8   3      688.37      675.17     14.48 o 
   3   8   3      508.92      528.58     18.32 o 
   4   8   3      337.60      345.46     13.13 o 
   5   8   3      398.23      389.83     14.60 o 
   6   8   3      819.57      878.61     29.01 o 
   7   8   3      275.56      282.40     12.12 o 
  -3   9   3      541.54      557.04     18.03 o 
  -2   9   3      180.47      181.55      8.11 o 
  -1   9   3      344.18      340.31     11.95 o 
   0   9   3      517.73      508.92     15.89 o 
   1   9   3      209.93      226.58      8.51 o 
   2   9   3      713.45      726.76     24.52 o 
   3   9   3      757.24      710.18     23.85 o 
   4   9   3      551.48      535.31     18.93 o 
   6   9   3      196.24      184.99      8.92 o 
  -1  10   3      162.11      172.44      8.00 o 
   0  10   3      242.49      279.32     10.60 o 
   1  10   3      397.28      404.23     10.25 o 
   2  10   3      329.20      325.58     13.18 o 
   3  10   3      286.01      268.11     11.31 o 
   4  10   3      115.24       98.28      5.95 o 
  -2  -9   4       75.39       69.75      4.83 o 
  -1  -9   4      209.34      196.75      8.67 o 
   0  -9   4       48.60       35.82      3.34 o 
   1  -9   4       44.01       49.30      3.08 o 
   2  -9   4       52.17       64.13      3.49 o 
  -4  -8   4       39.19       39.71      3.66 o 
  -3  -8   4        5.29       11.07      2.11 o 
  -2  -8   4        5.51        2.11      1.36 o 
  -1  -8   4        4.66        4.74      1.49 o 
   0  -8   4        4.76        3.82      1.46 o 
   1  -8   4       83.08       81.82      3.60 o 
   2  -8   4       68.17       61.22      3.12 o 
   3  -8   4       99.79       96.11      5.77 o 
   4  -8   4      218.67      215.42      9.62 o 
  -5  -7   4       12.87        9.82      2.32 o 
  -4  -7   4       10.35        8.02      1.92 o 
  -3  -7   4      195.10      199.21      8.53 o 
  -2  -7   4      683.05      617.50     19.60 o 
  -1  -7   4      295.65      284.87     10.51 o 
   0  -7   4      335.53      333.48     11.81 o 
   1  -7   4      212.36      208.50      5.99 o 
   2  -7   4      525.12      530.26     11.88 o 
   3  -7   4      348.86      343.20     12.70 o 
   4  -7   4      456.63      441.41     15.57 o 
   5  -7   4      481.79      509.30     17.67 o 
   6  -7   4      130.15      128.91      7.00 o 
  -6  -6   4       26.38       14.74      2.56 o 
  -5  -6   4      353.05      368.49     13.66 o 
  -4  -6   4      654.03      669.90     21.37 o 
  -3  -6   4      703.00      727.50     22.45 o 
  -2  -6   4     1819.32     1937.53     36.14 o 
  -1  -6   4     1460.35     1432.52     40.51 o 
   0  -6   4      732.99      732.14     22.04 o 
   1  -6   4      675.06      652.81     20.01 o 
   2  -6   4      305.45      303.32      7.92 o 
   3  -6   4     1202.81     1138.98     33.37 o 
   4  -6   4      861.64      832.96     25.54 o 
   5  -6   4     1021.96      969.87     29.45 o 
   6  -6   4      804.03      778.10     24.66 o 
   7  -6   4      184.54      169.69      8.17 o 
  -7  -5   4      368.55      366.08     13.98 o 
  -6  -5   4      673.01      688.17     22.20 o 
  -5  -5   4      578.75      611.19     19.78 o 
  -4  -5   4      649.29      724.20     22.46 o 
  -3  -5   4     1095.39     1104.64     32.11 o 
  -2  -5   4     1502.47     1571.45     29.47 o 
  -1  -5   4     2444.58     2535.72     46.43 o 
   0  -5   4     1024.87     1013.79     19.59 o 
   1  -5   4     1064.57     1095.85     31.28 o 
   2  -5   4     1063.28     1022.03     19.99 o 
   3  -5   4      487.80      473.06     15.36 o 
   4  -5   4     1764.65     1674.72     47.16 o 
   5  -5   4      741.50      705.53     22.01 o 
   6  -5   4      612.02      591.44     19.33 o 
   7  -5   4      228.89      229.69      9.87 o 
  -7  -4   4      573.97      648.98     21.29 o 
  -6  -4   4      387.45      423.96     14.82 o 
  -5  -4   4     1137.24     1191.98     34.70 o 
  -4  -4   4      381.29      370.75     12.63 o 
  -3  -4   4      322.14      352.34      7.70 o 
  -2  -4   4     1919.19     2043.70     37.61 o 
  -1  -4   4     1497.55     1566.27     29.13 o 
   0  -4   4     2038.34     1988.13     36.56 o 
   1  -4   4      186.95      216.06      7.73 o 
   2  -4   4      924.72      926.60     14.45 o 
   3  -4   4      922.03      841.31     24.65 o 
   4  -4   4        9.36       10.04      1.56 o 
   5  -4   4      416.59      400.10     13.54 o 
   6  -4   4      113.34      116.71      5.87 o 
   7  -4   4       31.41       29.64      3.32 o 
   8  -4   4        2.86        3.06      1.64 o 
  -7  -3   4      313.50      321.13     12.11 o 
  -6  -3   4      363.64      369.47     13.03 o 
  -5  -3   4      343.35      369.88     12.71 o 
  -4  -3   4     1029.31     1112.72     31.93 o 
  -3  -3   4      218.22      224.00      5.25 o 
  -2  -3   4       28.98       36.09      1.76 o 
  -1  -3   4      610.20      649.54     12.71 o 
   0  -3   4      290.38      325.04      6.91 o 
   1  -3   4      330.53      297.86      6.44 o 
   2  -3   4      804.49      712.30     11.20 o 
   3  -3   4        1.70        2.98      0.61 o 
   4  -3   4        2.14        8.00      1.33 o 
   5  -3   4      641.02      599.87     18.48 o 
   6  -3   4        7.32        7.13      1.51 o 
   7  -3   4      190.97      205.38      8.66 o 
   8  -3   4      310.39      314.51     12.08 o 
  -8  -2   4       28.22       29.60      3.24 o 
  -7  -2   4       35.48       35.47      3.32 o 
  -6  -2   4      178.80      167.25      7.17 o 
  -5  -2   4      167.20      155.23      6.48 o 
  -4  -2   4       33.83       28.60      2.80 o 
  -3  -2   4        3.94        3.67      0.63 o 
  -2  -2   4       28.27       33.38      1.42 o 
  -1  -2   4      366.70      383.17     10.60 o 
   0  -2   4      128.98      139.28      3.40 o 
   1  -2   4     1509.71     1376.91     43.52 o 
   2  -2   4      944.50      967.35     14.64 o 
   3  -2   4     2412.66     2361.17     42.96 o 
   4  -2   4      370.75      370.71     11.80 o 
   5  -2   4      340.93      343.30     11.33 o 
   6  -2   4     1122.67     1137.92     32.80 o 
   7  -2   4      468.06      471.15     15.64 o 
   8  -2   4     1155.18     1266.19     37.30 o 
   9  -2   4      458.53      463.07     16.63 o 
  -8  -1   4       22.88       22.66      2.90 o 
  -7  -1   4       57.10       45.64      3.70 o 
  -6  -1   4      168.43      150.73      6.59 o 
  -5  -1   4       25.38       28.81      1.56 o 
  -4  -1   4      546.23      546.80     10.98 o 
  -3  -1   4     1064.15     1070.69     31.51 o 
  -2  -1   4      464.22      447.81      8.97 o 
  -1  -1   4     2621.25     2543.60     45.98 o 
   1  -1   4     2948.70     1074.73     29.38 o 
   2  -1   4     5323.48     5206.43    114.42 o 
   3  -1   4     1188.64     1137.86     17.94 o 
   4  -1   4     2873.79     2831.78     46.54 o 
   5  -1   4     1175.91     1231.83     25.35 o 
   6  -1   4      652.27      613.42     18.73 o 
   7  -1   4      765.57      775.40     23.57 o 
   8  -1   4      699.88      736.53     23.16 o 
   9  -1   4      859.32      918.03     28.47 o 
  -8   0   4      212.28      189.87      8.40 o 
  -7   0   4      666.30      612.83     19.38 o 
  -6   0   4      289.58      285.80     10.23 o 
  -5   0   4      673.85      632.34     12.70 o 
  -4   0   4     1102.81     1054.99     19.95 o 
  -3   0   4     3818.07     3835.84     68.97 o 
  -2   0   4     3774.64     3905.96     69.98 o 
  -1   0   4     4263.13     4537.76    167.66 o 
   0   0   4     6116.53     6050.57    189.98 o 
   1   0   4      391.47      383.03      6.17 o 
   2   0   4     2702.34     2651.31     40.50 o 
   3   0   4     5508.74     5065.57     90.61 o 
   4   0   4      810.43      762.69     23.84 o 
   5   0   4     1823.82     1739.80     43.44 o 
   6   0   4      323.61      309.17     11.04 o 
   7   0   4      492.33      471.86     11.20 o 
   8   0   4      385.79      389.17     13.63 o 
   9   0   4      221.83      214.11      9.34 o 
  -8   1   4      302.74      302.07     11.64 o 
  -7   1   4      593.91      564.66     18.18 o 
  -6   1   4      909.43      929.57     18.85 o 
  -5   1   4      161.42      175.61      4.56 o 
  -4   1   4     2972.81     2954.06     53.59 o 
  -3   1   4     3358.50     3548.21     63.92 o 
  -2   1   4     4009.31     4294.36     76.93 o 
  -1   1   4     2650.43     2553.33     45.94 o 
   0   1   4     1041.57      924.89     23.45 o 
   1   1   4     1586.83     1595.36     77.40 o 
   2   1   4       33.89       38.78      2.10 o 
   3   1   4     1850.90     1595.25     24.66 o 
   4   1   4     2284.98     2248.93     34.56 o 
   5   1   4      133.80      128.81      2.78 o 
   6   1   4      715.07      673.76     14.77 o 
   7   1   4       24.63       20.84      1.70 o 
   8   1   4      107.72      110.09      4.18 o 
   9   1   4        1.69        3.96      1.65 o 
  -7   2   4      502.76      476.42     15.85 o 
  -6   2   4      472.06      460.24     14.90 o 
  -5   2   4      336.00      345.17     11.35 o 
  -4   2   4       96.92      107.24      3.13 o 
  -3   2   4     2147.18     2169.33     39.60 o 
  -2   2   4      110.85      114.51      2.91 o 
  -1   2   4      849.49      841.35     15.72 o 
   0   2   4     1813.85     1818.75     45.07 o 
   1   2   4       10.95        8.77      0.95 o 
   2   2   4       73.86       61.89      1.40 o 
   3   2   4      184.36      175.31      3.27 o 
   4   2   4      267.65      314.37     26.57 o 
   5   2   4      356.31      378.81      6.55 o 
   6   2   4      267.76      251.45      6.49 o 
   7   2   4        3.41        3.58      0.91 o 
   8   2   4      150.34      158.16      5.14 o 
   9   2   4       43.59       38.71      2.50 o 
  -7   3   4      119.88      111.83      3.94 o 
  -6   3   4      150.75      166.40      4.84 o 
  -5   3   4       19.44       15.81      1.39 o 
  -4   3   4       58.88       55.94      2.20 o 
  -3   3   4      122.62       96.74      2.88 o 
  -2   3   4      477.67      520.48     10.60 o 
  -1   3   4      152.26      152.46      3.53 o 
   0   3   4        0.42       -0.08      0.34 o 
   1   3   4       19.24       11.51      1.16 o 
   2   3   4     1341.42     1355.19     21.10 o 
   3   3   4      661.79      675.59     10.85 o 
   4   3   4      976.31      818.43     13.12 o 
   5   3   4      267.27      241.38      6.02 o 
   6   3   4      454.12      438.89     10.20 o 
   7   3   4      657.55      600.08     13.65 o 
   8   3   4       14.74       13.51      1.53 o 
   9   3   4      400.58      424.61     10.89 o 
  -7   4   4       47.81       53.92      2.83 o 
  -6   4   4       43.75       36.88      2.86 o 
  -5   4   4       80.91       69.47      2.81 o 
  -4   4   4      145.91      169.82      4.61 o 
  -3   4   4      371.62      374.41      8.16 o 
  -2   4   4      722.00      703.00     13.75 o 
  -1   4   4       59.26       52.16      2.81 o 
   0   4   4     2559.11     2534.60     45.84 o 
   1   4   4     1452.03     1538.17     22.46 o 
   2   4   4     1305.13     1183.94     18.63 o 
   3   4   4     2582.72     2329.09     35.79 o 
   4   4   4     1564.56     1559.40     25.23 o 
   5   4   4     1324.59     1329.55     27.21 o 
   6   4   4      689.85      681.65     15.00 o 
   7   4   4      483.24      478.19     11.33 o 
   8   4   4      598.65      587.10     13.70 o 
   9   4   4      399.75      408.53     10.60 o 
  -6   5   4      199.52      204.49      9.29 o 
  -5   5   4      257.83      273.46      7.02 o 
  -4   5   4      337.06      356.83     11.79 o 
  -3   5   4      393.25      422.15      9.21 o 
  -2   5   4     1453.85     1484.99     47.88 o 
  -1   5   4     2050.20     2095.60     38.38 o 
   0   5   4     1039.33      997.90     18.86 o 
   1   5   4     2961.42     2949.58     44.51 o 
   2   5   4     1651.73     1701.83     31.09 o 
   3   5   4     2251.59     2199.18     34.07 o 
   4   5   4      991.01      941.42     19.69 o 
   5   5   4      332.37      349.98      8.42 o 
   6   5   4     1143.95     1165.48     24.43 o 
   7   5   4      752.90      740.08     16.54 o 
   8   5   4      436.86      432.44     10.88 o 
   9   5   4      420.84      397.91     10.53 o 
  -6   6   4      356.58      388.96     13.58 o 
  -5   6   4      415.20      448.75     14.72 o 
  -4   6   4      330.00      335.95     11.55 o 
  -3   6   4     1131.51     1219.18     32.80 o 
  -2   6   4      527.17      581.78     17.05 o 
  -1   6   4      825.28      880.95     23.98 o 
   0   6   4     1742.49     1800.10     45.77 o 
   1   6   4     1058.87     1184.51     22.31 o 
   2   6   4     1266.05     1260.70     24.89 o 
   3   6   4      260.66      249.83      4.81 o 
   4   6   4      573.32      592.75     13.15 o 
   5   6   4      159.87      143.35      4.45 o 
   6   6   4      157.47      144.72      4.70 o 
   7   6   4      335.54      342.97      8.98 o 
   8   6   4       49.38       44.56      2.76 o 
  -5   7   4      448.00      462.65     15.53 o 
  -4   7   4      211.94      224.01      9.07 o 
  -3   7   4      145.57      140.24      6.49 o 
  -2   7   4      974.29     1017.87     28.09 o 
  -1   7   4      124.68      136.26      5.93 o 
   0   7   4      184.78      187.56      7.11 o 
   1   7   4      422.44      430.95     12.86 o 
   2   7   4       53.90       53.27      5.50 o 
   3   7   4      124.52      122.09      6.31 o 
   4   7   4        4.15        5.58      1.69 o 
   5   7   4       34.02       40.05      3.62 o 
   6   7   4       12.96       13.06      2.49 o 
   7   7   4      106.98      108.05      6.47 o 
   8   7   4       11.41        9.37      2.39 o 
  -4   8   4       74.64       88.21      5.51 o 
  -3   8   4       35.42       42.53      3.67 o 
  -2   8   4        7.30       11.73      2.12 o 
  -1   8   4      103.53       94.90      5.07 o 
   0   8   4       53.48       54.90      3.72 o 
   1   8   4       64.53       61.00      3.72 o 
   2   8   4        7.01       10.55      1.61 o 
   3   8   4       52.15       54.45      4.21 o 
   4   8   4       49.97       52.42      4.14 o 
   5   8   4      404.04      401.51     15.25 o 
   6   8   4      106.77      100.91      6.22 o 
   7   8   4      143.56      147.06      7.96 o 
  -3   9   4       43.11       42.99      3.98 o 
  -2   9   4       49.48       65.42      4.57 o 
  -1   9   4      175.94      173.32      7.66 o 
   0   9   4       96.98      102.54      5.46 o 
   1   9   4      250.95      275.11      9.85 o 
   2   9   4      303.67      301.57     12.63 o 
   3   9   4      344.15      345.09     13.72 o 
   4   9   4      478.03      498.69     18.26 o 
   5   9   4      270.75      280.22     11.94 o 
   6   9   4      289.03      293.20     12.51 o 
   0  10   4      266.40      267.62     10.42 o 
   1  10   4      320.33      335.87     11.90 o 
   2  10   4      515.95      579.26     21.24 o 
   3  10   4      463.39      451.10     17.20 o 
   4  10   4      468.15      481.05     18.10 o 
  -3  -8   5      254.43      266.78     10.94 o 
  -2  -8   5      219.98      223.43      9.48 o 
  -1  -8   5      318.27      301.98     11.55 o 
   0  -8   5      131.23      109.29      5.98 o 
   1  -8   5       64.36       71.16      3.48 o 
   2  -8   5      143.74      145.67      8.12 o 
   3  -8   5        7.22        6.68      2.02 o 
  -4  -7   5      112.01       95.29      5.79 o 
  -3  -7   5       15.94       25.39      2.88 o 
  -2  -7   5        9.88        6.83      1.72 o 
  -1  -7   5       53.27       43.43      3.50 o 
   0  -7   5       11.99       10.73      1.89 o 
   1  -7   5      102.10      108.40      4.09 o 
   2  -7   5       86.53       71.98      3.32 o 
   3  -7   5       42.99       44.20      3.83 o 
   4  -7   5      201.66      182.35      8.42 o 
   5  -7   5        6.62        5.87      1.87 o 
  -5  -6   5       27.46       30.80      3.48 o 
  -4  -6   5        0.01        0.05      1.37 o 
  -3  -6   5      114.81      129.37      6.37 o 
  -2  -6   5      170.41      151.62      4.44 o 
  -1  -6   5      243.53      254.19      6.35 o 
   0  -6   5      349.25      359.91      8.29 o 
   1  -6   5      193.05      192.18      7.82 o 
   2  -6   5      782.99      758.38     15.85 o 
   3  -6   5      491.06      442.98     15.22 o 
   4  -6   5      201.96      205.91      8.77 o 
   5  -6   5      501.32      470.34     16.33 o 
   6  -6   5      102.04       97.35      5.89 o 
  -6  -5   5       70.21       62.98      4.86 o 
  -5  -5   5       70.83       86.61      5.37 o 
  -4  -5   5      565.82      601.50     19.48 o 
  -3  -5   5      553.15      536.00     17.35 o 
  -2  -5   5     1091.91     1131.21     21.86 o 
  -1  -5   5      791.91      811.76     16.16 o 
   0  -5   5     1072.74     1070.72     20.76 o 
   1  -5   5      589.44      562.05     15.99 o 
   2  -5   5      105.43      103.67      3.61 o 
   3  -5   5     1467.11     1405.55     40.13 o 
   4  -5   5      906.79      858.79     25.97 o 
   5  -5   5      382.32      386.53     13.67 o 
   6  -5   5      736.45      723.16     22.97 o 
   7  -5   5       87.91       80.96      5.21 o 
  -6  -4   5      573.25      608.41     20.03 o 
  -5  -4   5      392.53      381.75     13.54 o 
  -4  -4   5      279.89      333.15     11.90 o 
  -3  -4   5     1641.87     1748.22     32.67 o 
  -2  -4   5      856.56      868.34     17.03 o 
  -1  -4   5     1444.76     1519.54     28.47 o 
   0  -4   5      985.33     1022.54     19.67 o 
   1  -4   5     1018.77     1010.95     19.51 o 
   2  -4   5     1400.12     1345.44     20.53 o 
   3  -4   5      531.67      515.05     10.87 o 
   4  -4   5     1122.90     1055.95     30.71 o 
   5  -4   5      408.78      401.59     13.71 o 
   6  -4   5      251.56      248.10      9.76 o 
   7  -4   5      366.24      384.59     13.98 o 
   8  -4   5        6.96        7.01      2.06 o 
  -7  -3   5      536.69      547.63     18.57 o 
  -6  -3   5      536.77      573.82     18.79 o 
  -5  -3   5      449.02      473.26     15.70 o 
  -4  -3   5      514.33      530.61     16.87 o 
  -3  -3   5      630.34      729.42     14.51 o 
  -2  -3   5     1129.14     1137.36     27.28 o 
  -1  -3   5      973.66     1114.97     21.16 o 
   0  -3   5     4740.88     4468.21    273.94 o 
   1  -3   5     1108.99     1101.94     32.45 o 
   2  -3   5      332.67      314.07      5.60 o 
   3  -3   5      936.94      883.86     17.18 o 
   4  -3   5       11.32       13.97      1.16 o 
   5  -3   5       61.93       63.11      3.86 o 
   6  -3   5      144.97      148.13      6.62 o 
   7  -3   5      176.95      176.56      7.89 o 
   8  -3   5       97.83      108.42      6.15 o 
  -7  -2   5      319.04      309.49     11.70 o 
  -6  -2   5      486.96      469.63     15.66 o 
  -5  -2   5      197.70      229.40      8.80 o 
  -4  -2   5      324.56      401.78      8.66 o 
  -3  -2   5     1001.34     1082.51     20.66 o 
  -2  -2   5      746.74      696.46     33.57 o 
  -1  -2   5      591.74      566.56     22.34 o 
   0  -2   5      698.22      865.79     16.55 o 
   1  -2   5     1186.97     1132.92     21.25 o 
   2  -2   5      602.33      610.11      9.68 o 
   3  -2   5        9.54       11.32      1.64 o 
   4  -2   5      165.32      170.05      4.30 o 
   5  -2   5      121.59      112.18      5.11 o 
   6  -2   5       20.87       21.27      2.35 o 
   7  -2   5       32.95       31.54      2.92 o 
   8  -2   5       20.71       18.75      2.66 o 
   9  -2   5       50.28       54.55      4.54 o 
  -7  -1   5        5.54        6.04      1.81 o 
  -6  -1   5      190.00      203.69      8.22 o 
  -5  -1   5       71.75       72.23      2.60 o 
  -4  -1   5        0.76        1.74      0.59 o 
  -3  -1   5      337.81      379.97      8.07 o 
  -2  -1   5        6.07        6.52      0.73 o 
  -1  -1   5      376.96      397.21     11.17 o 
   0  -1   5      452.56      488.63      9.73 o 
   1  -1   5     1063.11     1141.53     75.77 o 
   2  -1   5       75.61       82.37      2.37 o 
   3  -1   5     1451.78     1368.42     31.65 o 
   4  -1   5      337.85      344.34      7.50 o 
   5  -1   5      755.22      782.51     15.52 o 
   6  -1   5     1249.41     1328.72     27.60 o 
   7  -1   5      598.43      585.68     18.57 o 
   8  -1   5      762.48      835.97     25.84 o 
   9  -1   5      295.49      309.78     12.15 o 
  -7   0   5       27.38       28.65      2.99 o 
  -6   0   5      153.22      156.38      6.76 o 
  -5   0   5       79.28       79.60      2.79 o 
  -4   0   5      384.06      385.10     11.24 o 
  -3   0   5      755.04      631.56     15.88 o 
  -2   0   5      428.45      415.48      8.50 o 
  -1   0   5     3493.89     3614.50     75.40 o 
   0   0   5     2293.01     2496.79     45.12 o 
   1   0   5     2364.91     2425.89     59.22 o 
   2   0   5     6572.79     6202.90     94.25 o 
   3   0   5     1785.96     1804.12     27.96 o 
   4   0   5     5027.63     4764.50     72.45 o 
   5   0   5     1645.38     1457.76    100.10 o 
   6   0   5     1566.84     1394.78     28.78 o 
   7   0   5     1432.79     1467.42     52.20 o 
   8   0   5      553.64      549.92     17.95 o 
   9   0   5      822.85      890.11     27.64 o 
  -7   1   5      442.90      443.20     14.98 o 
  -6   1   5      462.43      464.40     11.03 o 
  -5   1   5     1262.53     1233.91     23.56 o 
  -4   1   5     1103.60     1039.85     19.92 o 
  -3   1   5     1820.60     1848.98     33.97 o 
  -2   1   5     3548.18     3558.86     94.33 o 
  -1   1   5     1332.15     1392.73     25.64 o 
   0   1   5     4666.43     4769.77    116.07 o 
   1   1   5     6245.14     6751.25    198.54 o 
   2   1   5     6123.73     5602.07     85.32 o 
   3   1   5     6028.29     5648.16     85.90 o 
   4   1   5     1175.61     1167.67     18.44 o 
   5   1   5     2679.78     2471.18     61.27 o 
   6   1   5      462.39      486.64     11.23 o 
   7   1   5      906.64      910.82     31.09 o 
   8   1   5      705.09      647.27     23.91 o 
   9   1   5      136.29      133.04      6.75 o 
  -7   2   5      345.61      330.29     12.01 o 
  -6   2   5      867.61      856.85     17.26 o 
  -5   2   5     1150.50     1117.15     21.59 o 
  -4   2   5     1930.55     1905.77     35.30 o 
  -3   2   5     1009.64     1045.86     19.87 o 
  -2   2   5     2198.64     2242.92     40.83 o 
  -1   2   5     3500.10     3407.04     61.22 o 
   0   2   5      995.23      970.27     24.96 o 
   1   2   5     4404.74     4261.81    103.76 o 
   2   2   5     2179.41     2300.63     35.38 o 
   3   2   5      582.98      507.45     10.39 o 
   4   2   5     1916.19     1780.08     33.81 o 
   5   2   5      332.74      314.15      5.76 o 
   6   2   5      556.51      562.22     12.61 o 
   7   2   5       33.70       26.07      2.10 o 
   8   2   5       67.67       77.33      3.36 o 
   9   2   5       22.32       17.42      1.83 o 
  -7   3   5      407.06      388.43     12.69 o 
  -6   3   5      498.76      463.49     10.37 o 
  -5   3   5      756.35      726.01     14.79 o 
  -4   3   5      337.61      327.16      7.37 o 
  -3   3   5      772.46      733.75     14.40 o 
  -2   3   5      878.99      795.44     15.27 o 
  -1   3   5      775.54      727.21     13.85 o 
   0   3   5      466.38      521.06     14.25 o 
   1   3   5      362.92      407.00     11.35 o 
   2   3   5      972.74      823.03     16.35 o 
   3   3   5        8.70        7.22      0.76 o 
   4   3   5       56.03       54.02      1.53 o 
   5   3   5      129.22      113.08      3.45 o 
   6   3   5      308.00      298.29      7.44 o 
   7   3   5        1.11        1.87      3.22 o 
   8   3   5       31.25       33.72      3.24 o 
   9   3   5       32.29       22.97      2.05 o 
  -6   4   5       54.79       52.78      3.65 o 
  -5   4   5      290.28      280.28      9.76 o 
  -4   4   5       29.30       28.25      2.53 o 
  -3   4   5       73.07       68.29      3.65 o 
  -2   4   5      495.96      522.01     14.96 o 
  -1   4   5       81.94       98.97      4.21 o 
   0   4   5       17.19       21.76      1.77 o 
   1   4   5       99.20      102.85      4.01 o 
   2   4   5       70.67       98.91      3.76 o 
   3   4   5      200.40      207.38      6.22 o 
   4   4   5     1712.91     1679.83     26.23 o 
   5   4   5      306.16      308.65      7.44 o 
   6   4   5      166.62      179.79      5.50 o 
   7   4   5      212.29      206.32      5.94 o 
   8   4   5       22.05       19.98      1.83 o 
   9   4   5      172.94      197.11      9.48 o 
  -6   5   5        9.52        9.68      1.96 o 
  -5   5   5       23.84       21.09      2.58 o 
  -4   5   5       28.77       33.20      2.78 o 
  -3   5   5      148.28      136.23      5.80 o 
  -2   5   5      360.06      336.65     10.73 o 
  -1   5   5        6.99        7.93      1.29 o 
   0   5   5      416.23      395.65     11.73 o 
   1   5   5      267.26      240.53      7.65 o 
   2   5   5      476.86      440.61     12.35 o 
   3   5   5     1136.14     1107.83     28.01 o 
   4   5   5      674.72      691.14     22.77 o 
   5   5   5     1238.60     1296.56     40.29 o 
   6   5   5      387.00      359.52     13.61 o 
   7   5   5      309.75      317.36     12.75 o 
   8   5   5      393.52      395.96     15.49 o 
   9   5   5      307.95      276.51     12.23 o 
  -5   6   5       63.40       65.76      4.37 o 
  -4   6   5      319.45      326.17     11.41 o 
  -3   6   5      195.03      194.93      7.75 o 
  -2   6   5      484.31      494.09     15.03 o 
  -1   6   5     1416.55     1409.06     36.84 o 
   0   6   5      977.78      972.13     26.00 o 
   1   6   5     1596.32     1604.72     40.96 o 
   2   6   5      540.15      550.77     15.26 o 
   3   6   5      880.12      891.09     18.10 o 
   4   6   5      967.49      957.97     30.81 o 
   5   6   5      617.08      616.56     21.14 o 
   6   6   5     1921.55     1963.42     59.92 o 
   7   6   5      770.35      715.32     24.59 o 
   8   6   5      374.10      383.67     15.41 o 
  -4   7   5      242.80      253.04     10.02 o 
  -3   7   5      761.04      794.33     23.19 o 
  -2   7   5      534.45      572.17     17.43 o 
  -1   7   5      805.41      857.70     24.06 o 
   0   7   5     1720.24     1778.93     45.89 o 
   1   7   5      851.56      852.18     23.21 o 
   2   7   5     1004.86     1032.13     27.27 o 
   3   7   5      564.36      545.62     19.28 o 
   4   7   5     1034.24     1016.46     32.85 o 
   5   7   5     1227.77     1195.21     38.06 o 
   6   7   5      432.57      419.86     15.98 o 
   7   7   5      396.48      394.99     15.55 o 
  -3   8   5      157.11      179.72      8.08 o 
  -2   8   5      303.49      317.62     11.51 o 
  -1   8   5      322.17      340.41     11.81 o 
   0   8   5      460.46      529.13     16.20 o 
   1   8   5      562.27      558.88     16.55 o 
   2   8   5      479.93      468.85     10.97 o 
   3   8   5      636.86      634.57     22.28 o 
   4   8   5       82.92       84.58      5.67 o 
   5   8   5       44.71       52.85      4.46 o 
   6   8   5       79.74       75.60      5.35 o 
   7   8   5        0.74        2.90      1.92 o 
  -2   9   5        0.34       -0.67      1.19 o 
  -1   9   5       31.66       38.09      3.57 o 
   0   9   5       46.53       39.02      3.45 o 
   1   9   5       37.26       34.06      3.10 o 
   2   9   5        5.58        4.88      2.14 o 
   3   9   5        0.57        0.29      1.43 o 
   4   9   5       32.16       37.52      3.91 o 
   5   9   5      106.94      105.27      6.57 o 
   1  10   5      107.97      122.98      6.27 o 
   2  10   5      105.88      115.85      7.53 o 
   3  10   5      165.50      194.05      9.93 o 
  -1  -8   6      370.60      336.98     12.80 o 
   0  -8   6      426.07      452.87     15.97 o 
   1  -8   6      565.18      549.28     12.94 o 
   2  -8   6      245.90      225.43      6.99 o 
  -3  -7   6      424.69      442.46     15.70 o 
  -2  -7   6      401.70      361.84     13.28 o 
  -1  -7   6      454.61      455.14     10.42 o 
   0  -7   6      303.00      289.16     11.09 o 
   1  -7   6      388.37      393.70      9.76 o 
   2  -7   6      495.75      482.62     11.44 o 
   3  -7   6      141.24      131.84      7.13 o 
   4  -7   6      313.60      314.89     12.50 o 
  -4  -6   6      222.03      202.07      9.02 o 
  -3  -6   6      257.78      290.28     11.23 o 
  -2  -6   6      308.02      341.59     19.04 o 
  -1  -6   6      149.92      147.09      7.41 o 
   0  -6   6      314.21      329.01      7.91 o 
   1  -6   6       27.42       24.38      1.67 o 
   2  -6   6        4.54       10.35      2.26 o 
   3  -6   6       62.83       75.13      4.87 o 
   4  -6   6        3.91        4.83      1.69 o 
   5  -6   6        0.07        1.85      1.49 o 
   6  -6   6      135.67      138.72      7.31 o 
  -5  -5   6        3.09        2.19      1.72 o 
  -4  -5   6        0.79        2.21      1.57 o 
  -3  -5   6        8.87        9.27      1.85 o 
  -2  -5   6       34.65       44.19      2.13 o 
  -1  -5   6       33.02       40.64      2.01 o 
   0  -5   6      293.81      278.83      6.76 o 
   2  -5   6      423.11      432.93      7.88 o 
   3  -5   6      661.62      634.77     20.12 o 
   4  -5   6       53.70       53.06      3.87 o 
   5  -5   6      416.30      427.63     14.94 o 
   6  -5   6      161.50      147.94      7.27 o 
   7  -5   6      339.50      330.91     12.82 o 
  -6  -4   6       96.64       83.16      5.48 o 
  -5  -4   6       62.82       80.37      5.03 o 
  -4  -4   6      386.74      424.71     14.66 o 
  -3  -4   6      554.27      497.18     15.99 o 
  -2  -4   6      447.88      451.46      9.77 o 
  -1  -4   6      300.56      312.69      7.19 o 
   0  -4   6      602.69      591.50     13.51 o 
   1  -4   6     1093.84     1047.90     20.33 o 
   2  -4   6      529.95      585.07      9.83 o 
   3  -4   6     1543.02     1512.75     34.46 o 
   4  -4   6     1185.16     1139.22     33.12 o 
   5  -4   6      546.07      548.50     17.80 o 
   6  -4   6      845.95      838.93     25.79 o 
   7  -4   6      158.48      147.31      7.30 o 
  -6  -3   6      536.80      541.12     18.09 o 
  -5  -3   6      540.44      525.96     17.39 o 
  -4  -3   6      546.42      594.61     18.79 o 
  -3  -3   6     1020.49     1048.65     20.36 o 
  -2  -3   6      499.67      508.43     10.70 o 
  -1  -3   6      991.70     1048.02     20.19 o 
   0  -3   6     1099.72     1061.00     20.33 o 
   1  -3   6     1792.41     1897.41     35.16 o 
   2  -3   6     2835.22     2746.85     40.30 o 
   3  -3   6      879.75      876.31     17.21 o 
   4  -3   6      967.44      898.91     17.72 o 
   5  -3   6      686.38      656.86     20.30 o 
   6  -3   6      572.77      580.20     18.60 o 
   7  -3   6      522.57      531.72     17.74 o 
   8  -3   6       85.69       78.99      5.35 o 
  -6  -2   6      474.97      486.76     16.42 o 
  -5  -2   6      638.40      684.30     21.22 o 
  -4  -2   6      282.20      292.85      6.91 o 
  -3  -2   6      542.25      567.19     11.73 o 
  -2  -2   6      990.36     1000.38     21.84 o 
  -1  -2   6      768.14      772.24     15.14 o 
   0  -2   6     3067.63     3133.86     56.85 o 
   1  -2   6     1385.15     1386.16     25.92 o 
   2  -2   6      944.72      875.60     13.58 o 
   3  -2   6      719.61      652.76     13.00 o 
   4  -2   6       58.06       52.11      2.06 o 
   5  -2   6      481.63      472.76     10.07 o 
   6  -2   6       77.50       74.87      4.36 o 
   7  -2   6      284.06      292.17     11.11 o 
   8  -2   6      348.91      326.39     12.33 o 
  -7  -1   6      139.66      141.21      6.92 o 
  -6  -1   6      393.15      386.65     13.40 o 
  -5  -1   6      282.85      292.55     10.51 o 
  -4  -1   6      577.55      594.04     14.06 o 
  -3  -1   6      374.00      379.73      8.25 o 
  -2  -1   6      744.06      712.39     34.78 o 
  -1  -1   6      516.98      247.40      8.19 o 
   0  -1   6       13.51       18.72      1.10 o 
   1  -1   6     1065.61     1076.15     17.71 o 
   2  -1   6      364.97      442.64      6.42 o 
   3  -1   6      128.38      122.46      4.98 o 
   4  -1   6       61.66       60.81      1.78 o 
   5  -1   6       19.51       20.68      1.29 o 
   6  -1   6       43.31       49.69      2.14 o 
   7  -1   6      145.45      139.79      6.46 o 
   8  -1   6       33.02       36.32      3.49 o 
   9  -1   6        2.53        2.73      1.63 o 
  -7   0   6       35.79       32.04      3.22 o 
  -6   0   6      124.66      120.65      5.84 o 
  -5   0   6      369.52      346.64     14.82 o 
  -4   0   6       74.05       72.57      3.09 o 
  -3   0   6      265.64      268.37      6.20 o 
  -2   0   6       10.46        8.41      1.14 o 
  -1   0   6       93.25       53.02      2.60 o 
   0   0   6       86.13       91.46      6.80 o 
   1   0   6       90.11       82.65      2.39 o 
   2   0   6     1359.34     1457.07     22.79 o 
   3   0   6       31.49       22.42      1.36 o 
   4   0   6      465.20      500.51      8.59 o 
   5   0   6      182.09      184.93      8.88 o 
   6   0   6     1077.50     1103.18     17.97 o 
   7   0   6      305.47      311.98      8.17 o 
   8   0   6      475.45      484.78     12.78 o 
   9   0   6       44.37       54.14      4.32 o 
  -7   1   6        0.64        0.11      1.45 o 
  -6   1   6       29.07       38.74      3.28 o 
  -5   1   6       15.51       13.44      1.29 o 
  -4   1   6        3.94        2.36      0.78 o 
  -3   1   6      489.39      452.11      9.42 o 
  -2   1   6       36.60       36.63      1.55 o 
  -1   1   6      201.68      185.66      6.30 o 
   0   1   6      523.36      636.80     12.28 o 
   1   1   6      846.93      846.03     36.94 o 
   2   1   6     1030.02      927.15     14.77 o 
   3   1   6      156.72      175.14      3.46 o 
   4   1   6     2331.84     2205.81     45.76 o 
   5   1   6     1305.40     1321.28     21.01 o 
   6   1   6      829.33      802.13     30.62 o 
   7   1   6     1855.74     1915.08     39.16 o 
   8   1   6      187.95      185.34      6.04 o 
   9   1   6      341.22      381.00     11.85 o 
  -6   2   6      368.20      392.93     12.46 o 
  -5   2   6     1011.00      980.46     26.47 o 
  -4   2   6      554.25      503.84     14.68 o 
  -3   2   6      291.55      278.53      8.98 o 
  -2   2   6     1248.61     1176.33     30.51 o 
  -1   2   6      458.55      438.94     12.58 o 
   0   2   6     2338.38     2221.94     55.30 o 
   1   2   6     3363.49     3767.41     92.25 o 
   2   2   6     2729.45     2697.81     50.79 o 
   3   2   6     1889.55     1805.41     34.44 o 
   4   2   6     1050.04     1042.29     16.64 o 
   5   2   6     2082.94     2050.81     31.86 o 
   6   2   6     1020.71     1013.86     49.37 o 
   7   2   6      643.67      696.11     18.07 o 
   8   2   6      558.43      562.08     13.87 o 
   9   2   6       71.04       66.53      3.34 o 
  -6   3   6      464.71      470.71     14.63 o 
  -5   3   6     1019.09      974.21     26.57 o 
  -4   3   6     1811.15     1733.79     44.56 o 
  -3   3   6      841.01      777.47     21.30 o 
  -2   3   6      992.09      892.14     23.83 o 
  -1   3   6     2479.91     2358.18     58.84 o 
   0   3   6     1531.96     1558.09     39.49 o 
   1   3   6     2907.80     2836.63     70.00 o 
   2   3   6     1176.27     1187.11     23.42 o 
   3   3   6     1847.29     1763.90     33.80 o 
   4   3   6     1773.11     1699.97     32.61 o 
   5   3   6      347.20      340.40     12.41 o 
   6   3   6      603.12      600.89     20.28 o 
   7   3   6      297.22      270.53     11.08 o 
   8   3   6       63.63       77.34      5.18 o 
   9   3   6       46.84       43.26      4.28 o 
  -6   4   6      463.02      445.03     14.33 o 
  -5   4   6      766.20      733.35     21.07 o 
  -4   4   6      671.09      626.49     18.14 o 
  -3   4   6     1082.98      992.31     26.74 o 
  -2   4   6      488.62      448.55     13.32 o 
  -1   4   6      426.67      380.30     11.45 o 
   0   4   6      670.53      637.74     17.51 o 
   1   4   6      418.16      432.88     12.38 o 
   2   4   6     1449.88     1421.82     36.03 o 
   3   4   6       34.92       37.10      1.76 o 
   4   4   6      136.98      137.70      3.83 o 
   5   4   6       38.98       74.53      4.58 o 
   6   4   6        0.20        0.62      1.11 o 
   7   4   6       64.57       69.33      4.88 o 
   8   4   6       21.72       26.76      3.26 o 
   9   4   6       27.49       21.66      3.17 o 
  -5   5   6      190.92      168.90      7.23 o 
  -4   5   6      294.61      276.02      9.85 o 
  -3   5   6        4.18        2.00      1.06 o 
  -2   5   6        9.60        9.36      1.54 o 
  -1   5   6        0.23        5.31      1.24 o 
   0   5   6       26.89       24.39      2.11 o 
   1   5   6        7.94       11.24      1.38 o 
   2   5   6      175.11      155.63      5.57 o 
   3   5   6        1.28        9.31      1.80 o 
   4   5   6      759.04      811.92     26.54 o 
   5   5   6      257.50      246.27     10.18 o 
   6   5   6       19.78       20.76      2.70 o 
   7   5   6       61.75       60.80      4.65 o 
   8   5   6      145.71      140.75      7.70 o 
  -5   6   6       27.05       23.35      2.92 o 
  -4   6   6        0.14        0.59      1.19 o 
  -3   6   6        9.31        9.27      1.88 o 
  -2   6   6      559.73      556.29     16.72 o 
  -1   6   6      310.59      311.95     10.39 o 
   0   6   6      314.81      319.65     10.29 o 
   1   6   6      322.29      297.41      9.53 o 
   2   6   6      514.16      486.45     13.94 o 
   3   6   6      674.03      681.63     15.34 o 
   4   6   6       91.69      100.87      5.90 o 
   5   6   6     1320.94     1261.73     39.88 o 
   6   6   6      672.87      614.19     21.60 o 
   7   6   6      250.02      253.95     11.20 o 
   8   6   6      361.98      378.05     15.45 o 
  -4   7   6      153.37      169.49      7.77 o 
  -3   7   6      197.37      199.03      8.34 o 
  -2   7   6      460.54      481.05     15.28 o 
  -1   7   6     1209.31     1218.29     32.91 o 
   0   7   6      703.37      709.58     20.30 o 
   1   7   6      498.24      472.89     14.15 o 
   2   7   6      275.44      274.29      8.99 o 
   3   7   6      269.38      291.65     12.23 o 
   4   7   6      967.65      958.45     31.55 o 
   5   7   6      928.63      930.12     30.86 o 
   6   7   6     1216.57     1169.49     37.92 o 
   7   7   6      460.24      414.30     16.32 o 
  -3   8   6      330.36      328.78     12.18 o 
  -2   8   6      367.18      357.18     12.58 o 
  -1   8   6      668.48      703.87     20.89 o 
   0   8   6      602.04      617.68     18.45 o 
   1   8   6      348.14      347.26     11.48 o 
   2   8   6      558.42      567.88     16.54 o 
   3   8   6      400.25      414.81     16.36 o 
   4   8   6      461.49      490.90     18.49 o 
   5   8   6      836.62      804.13     27.67 o 
   6   8   6      352.22      317.11     13.58 o 
  -1   9   6      207.93      214.46      9.00 o 
   0   9   6      474.19      490.78     15.79 o 
   1   9   6      421.76      443.39     14.31 o 
   2   9   6      335.65      354.69     15.24 o 
   3   9   6      252.54      269.18     12.38 o 
   4   9   6       49.45       49.02      4.77 o 
   5   9   6       93.19       93.94      6.47 o 
  -2  -7   7      452.93      483.55     16.89 o 
  -1  -7   7      159.71      162.66      7.79 o 
   0  -7   7      276.32      304.37      7.87 o 
   1  -7   7      812.17      804.05     19.91 o 
   2  -7   7      356.82      332.67      8.94 o 
   3  -7   7      462.75      478.46     17.19 o 
  -3  -6   7      441.35      478.95     16.65 o 
  -2  -6   7      353.86      346.43      8.44 o 
  -1  -6   7      300.01      303.23      7.59 o 
   0  -6   7      176.46      174.50      5.17 o 
   1  -6   7      406.43      423.62      7.09 o 
   2  -6   7      930.89      917.68     22.03 o 
   3  -6   7      443.42      418.62     15.10 o 
   4  -6   7      394.31      383.37     14.17 o 
   5  -6   7       49.70       42.94      4.10 o 
  -4  -5   7      231.74      207.92      9.15 o 
  -3  -5   7      333.37      360.99     13.07 o 
  -2  -5   7      448.68      444.95     10.01 o 
  -1  -5   7       28.37       30.66      1.88 o 
   0  -5   7      143.71      146.33      4.44 o 
   1  -5   7      174.22      158.89      4.68 o 
   2  -5   7       66.96       76.18      2.55 o 
   3  -5   7      102.91       99.20      3.63 o 
   4  -5   7        0.97        4.13      1.58 o 
   5  -5   7        2.49        1.10      1.41 o 
   6  -5   7      172.11      162.18      7.84 o 
  -5  -4   7       41.81       29.61      3.33 o 
  -4  -4   7        7.57       10.96      2.17 o 
  -3  -4   7       18.98       21.44      2.86 o 
  -2  -4   7      124.36      144.75      4.32 o 
  -1  -4   7        4.21        1.66      0.71 o 
   0  -4   7      337.74      325.38      7.59 o 
   1  -4   7       26.82       31.01      5.26 o 
   2  -4   7      167.75      181.28      4.08 o 
   3  -4   7      316.98      301.65      7.31 o 
   4  -4   7      257.37      248.97      6.41 o 
   5  -4   7      287.23      292.98     11.09 o 
   6  -4   7      166.19      160.75      7.50 o 
   7  -4   7      570.95      565.63     18.98 o 
  -5  -3   7       41.03       35.37      3.33 o 
  -4  -3   7      241.42      262.50     10.17 o 
  -3  -3   7      226.75      215.16      5.66 o 
  -2  -3   7      254.94      274.34      6.66 o 
  -1  -3   7      226.72      202.56      5.24 o 
   0  -3   7      535.33      518.62     10.88 o 
   1  -3   7     1765.83     1743.47     57.19 o 
   2  -3   7      529.25      524.00      8.90 o 
   3  -3   7      869.93      889.12     17.59 o 
   4  -3   7      634.52      607.27     12.68 o 
   5  -3   7      902.23      892.41     17.93 o 
   6  -3   7      853.22      872.78     26.48 o 
   7  -3   7      384.34      375.94     13.68 o 
  -6  -2   7      318.50      313.41     11.91 o 
  -5  -2   7      486.47      475.13     15.99 o 
  -4  -2   7      788.05      844.18     17.02 o 
  -3  -2   7      993.44     1044.38     20.44 o 
  -2  -2   7      634.33      612.79     13.45 o 
  -1  -2   7     1561.20     1566.13     36.58 o 
   0  -2   7     1306.24     1321.79     25.01 o 
   1  -2   7     1218.10     1295.76     35.20 o 
   2  -2   7     2411.20     2299.74     55.09 o 
   3  -2   7      454.81      469.16      9.92 o 
   4  -2   7     1601.26     1623.01     30.45 o 
   5  -2   7      863.59      822.52     20.34 o 
   6  -2   7      912.97      853.52     17.13 o 
   7  -2   7      835.39      862.10     26.42 o 
   8  -2   7      169.02      154.39      7.58 o 
  -6  -1   7      312.80      314.97     11.77 o 
  -5  -1   7      954.59      962.36     28.52 o 
  -4  -1   7     1203.16     1187.93     25.41 o 
  -3  -1   7      916.39      925.26     18.20 o 
  -2  -1   7     1567.12     1702.00     31.82 o 
  -1  -1   7     1400.58     1497.21     28.08 o 
   0  -1   7     1797.42     1777.46     32.95 o 
   1  -1   7     1197.31     1246.96     23.52 o 
   2  -1   7     1358.76     1321.93     21.84 o 
   3  -1   7     1860.90     1768.48     32.75 o 
   4  -1   7      149.94      167.71      4.34 o 
   5  -1   7     1384.86     1340.09     25.43 o 
   6  -1   7      325.23      334.87      9.28 o 
   7  -1   7      466.09      481.55     26.69 o 
   8  -1   7      470.28      489.47     16.79 o 
  -5   0   7      487.38      518.47     15.39 o 
  -4   0   7     1766.90     1847.99     34.61 o 
  -3   0   7      871.85      822.55     39.77 o 
  -2   0   7      316.79      346.61     11.17 o 
  -1   0   7      874.93      862.84     17.18 o 
   0   0   7      355.18      334.41      7.64 o 
   1   0   7      972.89      965.45     19.13 o 
   2   0   7     1385.13     1456.56     22.93 o 
   3   0   7      592.22      579.59      9.79 o 
   4   0   7      424.95      421.40      7.46 o 
   5   0   7        0.39        1.43      0.73 o 
   6   0   7      441.19      427.46      7.82 o 
   7   0   7       11.13       14.07      4.25 o 
   8   0   7       28.06       26.47      3.69 o 
  -5   1   7      386.07      387.73     12.21 o 
  -4   1   7      449.76      467.89     14.02 o 
  -3   1   7      305.38      315.97     10.12 o 
  -2   1   7        8.12        7.28      1.27 o 
  -1   1   7       24.73       21.55      1.93 o 
   0   1   7       59.80       53.80      3.02 o 
   1   1   7        0.36        3.99      1.02 o 
   2   1   7      699.20      686.44     14.06 o 
   3   1   7      144.06      132.88      3.71 o 
   4   1   7       74.15       74.49      2.57 o 
   5   1   7       32.58       34.65      4.61 o 
   6   1   7      600.69      612.25     12.91 o 
   7   1   7       93.06      101.33      5.63 o 
   8   1   7      287.08      314.56     12.59 o 
   9   1   7       98.71      102.65      6.39 o 
  -6   2   7        7.29        8.88      1.80 o 
  -5   2   7        3.38        1.32      1.21 o 
  -4   2   7      104.55       96.02      4.63 o 
  -3   2   7       25.72       32.08      2.55 o 
  -2   2   7      125.95      110.25      4.78 o 
  -1   2   7      238.22      202.71      7.02 o 
   0   2   7      141.52      156.58      5.78 o 
   1   2   7      978.04      999.32     26.22 o 
   2   2   7      623.58      593.08     12.44 o 
   3   2   7        1.59        3.02      0.68 o 
   4   2   7      955.63      888.71     17.89 o 
   5   2   7     1576.60     1598.84     30.89 o 
   6   2   7     1085.48     1100.41     34.55 o 
   7   2   7     1057.23     1085.52     34.59 o 
   8   2   7      310.74      295.60     12.10 o 
   9   2   7      555.06      577.71     20.86 o 
  -5   3   7      443.18      428.31     13.53 o 
  -4   3   7      120.44      123.05      5.55 o 
  -3   3   7       31.69       25.54      2.34 o 
  -2   3   7      755.14      737.30     20.39 o 
  -1   3   7      774.26      765.84     20.89 o 
   0   3   7     2061.06     2069.29     52.05 o 
   1   3   7     1322.01     1334.16     34.29 o 
   2   3   7     1906.02     1948.01     37.45 o 
   3   3   7     2037.42     2051.16     39.23 o 
   4   3   7      663.00      699.18     16.57 o 
   5   3   7     1585.59     1654.14     31.97 o 
   6   3   7     1230.60     1249.80     39.06 o 
   7   3   7      788.42      768.76     25.76 o 
   8   3   7      733.85      741.47     25.39 o 
   9   3   7      429.54      393.55     15.73 o 
  -5   4   7      272.54      274.71      9.91 o 
  -4   4   7      729.26      684.79     19.79 o 
  -3   4   7      782.68      716.60     20.31 o 
  -2   4   7      740.08      646.40     18.36 o 
  -1   4   7     1393.34     1404.73     36.45 o 
   0   4   7     1121.07     1107.92     29.13 o 
   1   4   7     2580.31     2446.15     61.08 o 
   2   4   7      797.91      819.60     21.86 o 
   3   4   7     1122.32     1195.63     23.75 o 
   4   4   7     1297.44     1332.00     26.24 o 
   5   4   7      260.86      298.37     11.70 o 
   6   4   7      950.76      944.67     30.67 o 
   7   4   7      504.74      477.49     17.56 o 
   8   4   7      363.49      347.65     14.16 o 
  -5   5   7      576.64      558.98     17.41 o 
  -4   5   7      438.42      418.72     13.60 o 
  -3   5   7     1015.66      925.13     25.70 o 
  -2   5   7      823.77      742.05     20.99 o 
  -1   5   7      440.78      405.50     12.54 o 
   0   5   7      853.46      833.30     22.74 o 
   1   5   7      302.35      290.84      9.35 o 
   2   5   7      678.07      648.15     17.89 o 
   3   5   7       85.77       94.95      3.31 o 
   4   5   7      151.71      152.41      5.17 o 
   5   5   7      500.53      468.42     17.02 o 
   6   5   7      184.86      178.05      8.52 o 
   7   5   7      138.00      135.17      7.40 o 
   8   5   7        7.71       10.48      2.56 o 
  -4   6   7      270.58      254.56      9.81 o 
  -3   6   7      248.10      246.47      9.32 o 
  -2   6   7      258.30      255.63      9.31 o 
  -1   6   7       71.87       57.24      3.64 o 
   0   6   7      135.36      121.30      5.38 o 
   1   6   7      101.14       94.90      4.51 o 
   2   6   7       54.93       62.37      3.40 o 
   3   6   7       78.70       71.20      2.88 o 
   4   6   7        5.19        9.02      2.16 o 
   5   6   7        4.37        2.63      1.63 o 
   6   6   7        6.46        6.05      1.99 o 
   7   6   7       32.65       39.14      4.00 o 
  -3   7   7       17.67       14.06      2.29 o 
  -2   7   7        0.13        1.05      1.24 o 
  -1   7   7       35.92       33.02      2.97 o 
   0   7   7       60.62       62.23      3.95 o 
   1   7   7        1.83        1.95      1.07 o 
   2   7   7       42.62       44.15      2.99 o 
   3   7   7      184.76      170.34      5.13 o 
   4   7   7       56.52       57.63      4.62 o 
   5   7   7      229.23      254.02     11.39 o 
   6   7   7      176.35      166.98      8.82 o 
   7   7   7       78.14       91.89      6.29 o 
  -2   8   7      131.76      129.42      6.58 o 
  -1   8   7      388.43      379.39     13.01 o 
   0   8   7      210.80      183.19      7.65 o 
   1   8   7      225.80      211.04      8.13 o 
   2   8   7      157.37      156.85      6.49 o 
   3   8   7      321.68      313.85     13.68 o 
   4   8   7      457.15      446.30     17.56 o 
   5   8   7      293.57      287.33     12.87 o 
   6   8   7      284.60      289.39     13.02 o 
   0   9   7      517.07      540.22     17.13 o 
   1   9   7      279.06      292.25     10.60 o 
   2   9   7      479.88      510.88     20.42 o 
   3   9   7      261.84      272.28     12.89 o 
   4   9   7      305.28      328.86     14.48 o 
  -2  -6   8      317.16      338.79      8.53 o 
  -1  -6   8      179.10      164.39      5.12 o 
   0  -6   8      168.09      197.55      9.50 o 
   1  -6   8      423.37      393.32      7.80 o 
   2  -6   8      355.00      331.20      6.93 o 
   3  -6   8      305.70      340.80     13.20 o 
   4  -6   8      250.47      235.70     10.19 o 
  -3  -5   8      463.88      490.74     16.88 o 
  -2  -5   8      202.46      202.26      5.73 o 
  -1  -5   8      325.38      348.66      8.39 o 
   0  -5   8      309.08      277.19      7.09 o 
   1  -5   8      379.51      411.78     11.75 o 
   2  -5   8      882.01      885.40     14.70 o 
   3  -5   8      776.02      748.33     15.86 o 
   4  -5   8      406.55      404.24      9.68 o 
   5  -5   8      120.58      119.47      6.49 o 
  -4  -4   8      428.17      428.60     15.22 o 
  -3  -4   8      494.92      510.08     11.33 o 
  -2  -4   8      428.58      433.51     10.75 o 
  -1  -4   8      186.43      186.75      5.22 o 
   0  -4   8      528.81      574.52     12.25 o 
   1  -4   8      224.91      196.85      5.38 o 
   2  -4   8      309.65      345.69      6.67 o 
   3  -4   8      357.90      336.10      8.09 o 
   4  -4   8       29.80       27.14      2.47 o 
   5  -4   8       84.94       93.08      4.73 o 
   6  -4   8        3.36        2.63      1.42 o 
  -4  -3   8      229.42      244.09      9.87 o 
  -3  -3   8      247.88      241.85      6.35 o 
  -2  -3   8      128.93      129.36      4.12 o 
  -1  -3   8      173.61      182.30      5.02 o 
   0  -3   8       27.07       29.88      1.78 o 
   1  -3   8       66.99       66.69      3.85 o 
   2  -3   8      161.53      169.17      3.85 o 
   3  -3   8        3.93        5.14      0.88 o 
   4  -3   8       10.51       12.21      1.81 o 
   5  -3   8      170.47      175.41      5.06 o 
   6  -3   8        4.04        3.73      1.51 o 
   7  -3   8      211.22      228.70      9.74 o 
  -4  -2   8       15.27       21.37      2.54 o 
  -3  -2   8        2.32        2.37      0.99 o 
  -2  -2   8      245.21      271.48      6.70 o 
  -1  -2   8      432.90      418.53      9.25 o 
   0  -2   8      242.54      262.46     15.80 o 
   1  -2   8     1489.55     1567.74     29.57 o 
   2  -2   8      394.77      370.81      8.28 o 
   3  -2   8      312.48      339.75     12.42 o 
   4  -2   8      375.01      385.77      8.65 o 
   5  -2   8      562.84      553.12     11.78 o 
   6  -2   8      810.87      811.26     16.54 o 
   7  -2   8      206.46      230.29      9.54 o 
  -4  -1   8      334.11      343.76     11.25 o 
  -3  -1   8      661.66      660.28     18.83 o 
  -2  -1   8     1108.12     1221.97     32.32 o 
  -1  -1   8     1491.34     1515.95     39.28 o 
   0  -1   8      725.83      731.45     20.25 o 
   1  -1   8      671.56      712.92     19.70 o 
   2  -1   8     1970.89     1986.17     50.31 o 
   3  -1   8      436.97      423.79     12.53 o 
   4  -1   8     1314.53     1324.48     34.25 o 
   5  -1   8     1178.49     1145.11     29.99 o 
   6  -1   8      542.88      514.58     14.87 o 
   7  -1   8      806.95      834.27     22.80 o 
  -5   0   8      493.90      532.78     16.12 o 
  -4   0   8      861.22      830.37     23.19 o 
  -3   0   8      678.06      748.75     21.06 o 
  -2   0   8     1075.25     1203.12     31.84 o 
  -1   0   8     1077.82     1148.61     30.39 o 
   0   0   8     1328.24     1276.56     33.38 o 
   1   0   8      909.47      909.00     24.46 o 
   2   0   8      765.56      766.85     20.88 o 
   3   0   8      979.83     1013.60     26.79 o 
   4   0   8      189.76      207.97      7.09 o 
   5   0   8      675.22      723.53     30.69 o 
   6   0   8      396.48      393.91     10.00 o 
   7   0   8      273.17      277.92     11.13 o 
   8   0   8      325.05      351.70     13.68 o 
  -5   1   8      243.41      226.68      8.49 o 
  -4   1   8      549.02      599.66     17.60 o 
  -3   1   8      611.86      607.19     17.60 o 
  -2   1   8      517.26      546.83     16.02 o 
  -1   1   8      582.94      583.01     16.79 o 
   0   1   8      461.70      494.88     14.50 o 
   1   1   8     1023.78     1034.13     27.43 o 
   2   1   8       77.54       72.54      2.67 o 
   3   1   8       12.56       12.58      1.15 o 
   4   1   8      294.65      316.36      7.44 o 
   5   1   8       28.26       34.29      1.79 o 
   6   1   8      132.18      154.60      9.04 o 
   7   1   8       47.12       38.29      3.50 o 
   8   1   8       14.35       11.98      2.46 o 
  -5   2   8      281.87      269.39      9.63 o 
  -4   2   8      114.45       94.28      4.81 o 
  -3   2   8      276.19      266.90      9.21 o 
  -2   2   8      154.07      146.77      5.99 o 
  -1   2   8       78.78       83.36      4.19 o 
   0   2   8       61.41       65.89      3.59 o 
   1   2   8        0.06        1.02      0.92 o 
   2   2   8      187.73      169.65      4.75 o 
   3   2   8       22.92       22.97      1.53 o 
   5   2   8       11.43       22.41      1.92 o 
   6   2   8      235.85      256.72     10.40 o 
   7   2   8        4.18        4.57      1.67 o 
   8   2   8      103.51      119.44      6.69 o 
  -5   3   8        6.29        7.80      1.79 o 
  -4   3   8       33.50       29.23      2.78 o 
  -3   3   8        7.29        5.02      1.45 o 
  -2   3   8       22.69       25.32      2.37 o 
  -1   3   8      184.71      172.45      6.58 o 
   0   3   8       73.52       75.42      3.89 o 
   1   3   8        1.68        2.14      1.04 o 
   2   3   8      694.58      712.56     15.02 o 
   3   3   8      147.19      150.08      4.45 o 
   4   3   8      372.01      382.94      8.86 o 
   5   3   8      382.06      415.74      9.42 o 
   6   3   8      506.12      476.33     17.06 o 
   7   3   8      338.82      345.79     13.66 o 
   8   3   8      120.43      123.29      7.13 o 
  -4   4   8      150.77      146.22      6.55 o 
  -3   4   8       53.68       47.80      3.41 o 
  -2   4   8      125.06      123.52      5.57 o 
  -1   4   8      402.85      395.69     12.34 o 
   0   4   8     1426.49     1330.64     34.80 o 
   1   4   8      758.99      723.77     20.01 o 
   2   4   8      955.30      978.40     26.09 o 
   3   4   8     2715.92     2777.46     53.07 o 
   4   4   8      325.83      338.17      8.13 o 
   5   4   8      440.87      438.08     16.05 o 
   6   4   8      568.08      546.96     19.44 o 
   7   4   8      671.01      659.47     23.02 o 
   8   4   8      775.19      794.06     27.37 o 
  -4   5   8      424.87      408.36     13.57 o 
  -3   5   8      704.81      659.37     19.48 o 
  -2   5   8      618.18      572.74     17.09 o 
  -1   5   8     1181.44     1106.45     29.81 o 
   0   5   8     1458.34     1384.17     36.29 o 
   1   5   8     1806.98     1654.88     42.61 o 
   2   5   8     1340.43     1336.37     34.78 o 
   3   5   8      985.44     1020.20     20.92 o 
   4   5   8     1224.72     1220.21     46.78 o 
   5   5   8      465.48      461.64     17.14 o 
   6   5   8      918.85      935.72     31.07 o 
   7   5   8      437.53      436.09     16.87 o 
   8   5   8      430.86      428.88     17.05 o 
  -3   6   8      859.41      813.55     23.63 o 
  -2   6   8      771.82      715.92     20.94 o 
  -1   6   8      902.66      812.26     23.01 o 
   0   6   8      897.38      831.64     23.23 o 
   1   6   8      363.38      355.78     11.41 o 
   2   6   8      655.42      630.84     17.96 o 
   3   6   8      794.83      750.90     16.15 o 
   4   6   8      505.56      530.70     19.47 o 
   5   6   8      586.74      586.24     21.25 o 
   6   6   8      170.63      158.74      8.49 o 
   7   6   8       68.18       70.17      5.52 o 
  -2   7   8      395.48      398.17     13.51 o 
  -1   7   8      188.04      182.38      7.67 o 
   0   7   8      188.82      166.95      7.07 o 
   1   7   8       65.68       64.88      3.87 o 
   2   7   8       23.88       24.72      2.42 o 
   3   7   8      121.72      130.65      5.54 o 
   4   7   8        9.39        7.45      2.25 o 
   5   7   8        0.33       -0.41      1.29 o 
   6   7   8        2.43        5.12      2.14 o 
   0   8   8        1.96       -1.10      1.29 o 
   1   8   8       18.38       16.05      2.27 o 
   2   8   8       71.42       65.08      3.94 o 
   3   8   8      204.77      204.18     10.62 o 
   4   8   8      167.91      147.43      8.53 o 
   5   8   8      158.05      167.19      9.33 o 
  -1  -5   9      471.15      442.09     10.41 o 
   0  -5   9      373.53      379.64      9.15 o 
   1  -5   9      489.99      498.15     13.56 o 
   2  -5   9      466.12      427.91      8.29 o 
   3  -5   9      490.76      473.36     11.08 o 
   4  -5   9      199.30      186.50      5.75 o 
  -2  -4   9      216.65      224.37      6.20 o 
  -1  -4   9      599.40      661.35     14.05 o 
   0  -4   9      795.55      707.55     14.87 o 
   1  -4   9      571.12      570.99     12.51 o 
   2  -4   9      878.50      860.83     17.73 o 
   3  -4   9      407.05      342.14      8.43 o 
   4  -4   9      525.01      505.75     16.00 o 
   5  -4   9      234.91      227.53      6.42 o 
  -3  -3   9      484.14      475.44     14.70 o 
  -2  -3   9      517.83      550.36     16.52 o 
  -1  -3   9      477.27      500.46     15.18 o 
   0  -3   9      920.04      896.24     24.68 o 
   1  -3   9      438.34      392.16     12.27 o 
   2  -3   9      177.47      174.31      6.83 o 
   3  -3   9      398.19      349.56     11.25 o 
   4  -3   9       32.85       32.44      2.72 o 
   5  -3   9      281.09      277.26      9.61 o 
   6  -3   9       47.14       42.47      3.17 o 
  -4  -2   9      244.61      262.44      9.51 o 
  -3  -2   9      550.16      558.08     16.76 o 
  -2  -2   9      389.60      405.52     12.84 o 
  -1  -2   9      265.91      277.19      9.56 o 
   0  -2   9       54.81       50.06      3.32 o 
   1  -2   9       34.60       33.18      2.65 o 
   2  -2   9        5.12        5.79      1.32 o 
   3  -2   9       12.35        8.51      1.43 o 
   4  -2   9       59.37       65.66      3.67 o 
   5  -2   9       26.73       25.02      2.30 o 
   6  -2   9       18.32       18.31      2.02 o 
  -4  -1   9       16.61       13.36      2.21 o 
  -3  -1   9       42.71       48.68      3.67 o 
  -2  -1   9        6.58       10.57      1.83 o 
  -1  -1   9       36.15       29.63      2.70 o 
   0  -1   9        7.58        8.00      1.61 o 
   1  -1   9      139.86      145.94      6.00 o 
   2  -1   9      141.70      136.31      5.73 o 
   3  -1   9      391.45      412.75     12.61 o 
   4  -1   9      386.42      399.38     12.24 o 
   5  -1   9       91.43       87.97      4.25 o 
   6  -1   9      511.13      517.15     15.22 o 
   7  -1   9      109.43      111.36      5.14 o 
  -4   0   9      163.89      150.71      6.68 o 
  -3   0   9      246.64      250.97      9.20 o 
  -2   0   9      275.28      283.50      9.87 o 
  -1   0   9      683.86      714.36     20.37 o 
   0   0   9      256.57      237.15      8.55 o 
   1   0   9      246.00      273.47      9.38 o 
   2   0   9     1237.26     1298.44     34.09 o 
   3   0   9     1257.31     1323.86     34.67 o 
   4   0   9     1249.03     1280.34     33.47 o 
   5   0   9      706.67      706.35     19.59 o 
   6   0   9      474.85      479.93     14.12 o 
  -4   1   9      440.15      410.97     13.39 o 
  -3   1   9      516.31      493.94     15.26 o 
  -2   1   9      794.01      847.32     23.72 o 
  -1   1   9      732.92      769.98     21.74 o 
   0   1   9     1973.70     2045.05     52.28 o 
   1   1   9      982.55     1007.78     27.27 o 
   2   1   9      662.17      697.11     19.65 o 
   3   1   9     1629.87     1709.22     43.86 o 
   4   1   9     1024.47     1028.30     27.43 o 
   5   1   9      755.95      771.05     30.51 o 
   6   1   9      359.84      401.79      9.36 o 
   7   1   9      267.76      265.85     11.04 o 
   8   1   9      261.59      297.15     12.38 o 
  -4   2   9      204.62      201.95      8.06 o 
  -3   2   9      418.32      401.36     12.94 o 
  -2   2   9      934.47      945.68     26.11 o 
  -1   2   9     1388.96     1412.59     37.22 o 
   0   2   9      623.53      699.68     19.94 o 
   1   2   9     1405.77     1417.49     37.07 o 
   2   2   9      351.90      330.37      8.05 o 
   3   2   9      229.87      243.95      6.39 o 
   4   2   9      652.62      701.75     14.88 o 
   5   2   9      164.68      164.73      4.81 o 
   6   2   9      327.61      333.47     12.86 o 
   7   2   9       80.06       92.74      5.76 o 
   8   2   9       47.97       41.37      4.10 o 
  -4   3   9       79.75       65.38      4.20 o 
  -3   3   9       98.39       92.27      4.84 o 
  -2   3   9      294.83      306.86     10.51 o 
  -1   3   9      324.29      313.83     10.55 o 
   0   3   9      424.71      462.35     14.13 o 
   1   3   9       33.07       29.58      2.64 o 
   2   3   9      227.21      227.04      7.44 o 
   3   3   9       10.58       19.26      1.64 o 
   4   3   9        0.31        1.78      0.84 o 
   5   3   9        5.75        7.07      2.49 o 
   6   3   9        5.55        6.03      1.84 o 
   7   3   9       45.34       51.76      4.35 o 
  -3   4   9        5.27        3.09      1.43 o 
  -2   4   9       22.07       21.46      2.53 o 
  -1   4   9        5.41        6.30      1.53 o 
   0   4   9        2.47        0.91      1.10 o 
   1   4   9       13.05        9.83      1.84 o 
   2   4   9      276.59      288.54      7.49 o 
   3   4   9      137.48      148.34      4.72 o 
   4   4   9      155.98      164.47      5.00 o 
   5   4   9       90.99       90.31      5.62 o 
   6   4   9       78.20       72.75      5.12 o 
   7   4   9      284.55      288.80     12.34 o 
  -3   5   9       94.70       80.68      4.86 o 
  -2   5   9       43.03       44.66      3.44 o 
  -1   5   9       10.76        9.29      1.78 o 
   0   5   9      265.49      240.72      8.76 o 
   1   5   9      443.93      441.27     13.63 o 
   2   5   9      339.56      368.30     11.77 o 
   3   5   9      692.97      720.65     15.71 o 
   4   5   9      310.64      288.79      7.55 o 
   5   5   9      346.64      345.99     14.04 o 
   6   5   9      217.21      216.41     10.20 o 
   7   5   9      367.16      404.98     16.18 o 
  -2   6   9      253.75      225.51      8.93 o 
  -1   6   9      238.35      239.99      9.13 o 
   0   6   9      214.59      197.58      7.83 o 
   1   6   9      570.86      536.71     16.12 o 
   2   6   9      547.74      536.78     15.97 o 
   3   6   9      542.86      559.72     12.87 o 
   4   6   9      801.84      798.98     27.58 o 
   5   6   9      439.88      436.84     17.24 o 
   6   6   9      288.98      332.62     14.21 o 
  -1   7   9      236.86      215.18      8.71 o 
   0   7   9      225.21      203.97      8.23 o 
   1   7   9      178.49      165.63      6.98 o 
   2   7   9      630.30      588.20     17.43 o 
   3   7   9      545.94      544.46     12.84 o 
   4   7   9      522.68      501.55     19.45 o 
   5   7   9      322.68      315.99     14.05 o 
   2   8   9       91.86       94.51      4.14 o 
   3   8   9      183.19      180.09     10.08 o 
   0  -4  10      284.63      276.48      9.94 o 
   1  -4  10      305.76      332.79     11.35 o 
   2  -4  10      198.31      191.62      7.72 o 
   3  -4  10      374.06      363.72     12.22 o 
  -1  -3  10      635.05      721.35     20.97 o 
   0  -3  10      743.38      729.00     21.03 o 
   1  -3  10      324.91      336.61     11.26 o 
   2  -3  10      576.20      581.23     17.36 o 
   3  -3  10      279.84      261.08      9.38 o 
   4  -3  10      504.60      518.69     15.88 o 
   5  -3  10      326.22      311.96     10.78 o 
  -2  -2  10      387.14      413.14     13.47 o 
  -1  -2  10      449.76      492.28     15.34 o 
   0  -2  10      625.70      708.59     20.58 o 
   1  -2  10      578.30      591.26     17.60 o 
   2  -2  10      300.96      296.43     10.14 o 
   3  -2  10      411.03      423.32     13.28 o 
   4  -2  10      166.73      148.92      6.24 o 
   5  -2  10      323.06      333.49     11.12 o 
   6  -2  10       59.78       60.32      3.84 o 
  -3  -1  10       93.47       96.33      5.27 o 
  -2  -1  10      278.18      296.93     10.55 o 
  -1  -1  10      371.70      359.21     12.03 o 
   0  -1  10       70.91       66.87      4.18 o 
   1  -1  10      179.35      202.88      7.82 o 
   2  -1  10      109.21      105.85      5.12 o 
   3  -1  10        2.28        2.99      1.21 o 
   4  -1  10       15.30       20.30      2.21 o 
   5  -1  10        2.02        0.16      0.91 o 
   6  -1  10       14.86       17.01      2.13 o 
  -3   0  10        3.88        0.19      1.46 o 
  -2   0  10       12.03       11.90      2.18 o 
  -1   0  10       28.84       33.29      3.18 o 
   0   0  10        6.31        5.63      1.58 o 
   1   0  10      102.46       98.26      5.00 o 
   2   0  10       47.20       41.71      3.15 o 
   3   0  10      430.20      451.31     13.97 o 
   4   0  10      435.14      422.41     13.13 o 
   5   0  10      143.16      130.61      5.64 o 
   6   0  10      420.07      427.78     13.14 o 
  -3   1  10      376.12      407.92     13.58 o 
  -2   1  10      144.48      131.01      6.20 o 
  -1   1  10      167.22      171.39      7.20 o 
   0   1  10      293.01      291.75     10.28 o 
   1   1  10      223.04      232.87      8.70 o 
   2   1  10      770.30      856.29     23.92 o 
   3   1  10     1253.54     1315.45     34.85 o 
   4   1  10     1960.19     1932.10     49.61 o 
   5   1  10      787.12      787.89     21.88 o 
   6   1  10      441.45      441.49     13.42 o 
  -3   2  10      572.73      519.90     16.32 o 
  -2   2  10      846.82      849.92     24.27 o 
  -1   2  10      301.09      313.44     10.91 o 
   0   2  10      917.28      975.98     27.02 o 
   1   2  10     1065.69     1067.53     29.11 o 
   2   2  10      493.50      527.37     15.96 o 
   3   2  10     1549.62     1711.67     44.41 o 
   4   2  10     1379.97     1419.07     37.22 o 
   5   2  10     1084.63     1091.78     22.40 o 
   6   2  10      238.63      243.09     10.39 o 
   7   2  10      131.27      134.88      7.37 o 
  -2   3  10      835.07      774.88     22.41 o 
  -1   3  10      931.47      915.38     25.72 o 
   0   3  10      546.08      535.46     16.33 o 
   1   3  10      750.62      750.71     21.46 o 
   2   3  10      529.81      529.67     12.19 o 
   3   3  10      325.92      348.29      8.72 o 
   4   3  10      581.98      608.54     13.54 o 
   5   3  10      203.10      196.02      5.81 o 
   6   3  10      390.02      398.19     15.30 o 
   7   3  10       77.55       82.32      5.71 o 
  -2   4  10      281.66      253.89      9.58 o 
  -1   4  10      328.15      313.24     10.94 o 
   0   4  10      492.75      457.50     14.41 o 
   1   4  10      148.12      146.06      6.44 o 
   2   4  10      105.75      119.13      5.94 o 
   3   4  10      120.82      109.37      4.05 o 
   4   4  10       96.57       87.31      3.59 o 
   5   4  10      116.12      111.61      6.56 o 
   6   4  10        4.93        3.95      1.90 o 
  -1   5  10       12.76       13.44      2.11 o 
   0   5  10       61.15       62.86      4.09 o 
   1   5  10       28.64       26.42      2.66 o 
   2   5  10        4.80        7.47      2.16 o 
   3   5  10       18.41       21.97      1.87 o 
   4   5  10        0.32        1.18      1.00 o 
   5   5  10       21.40       21.64      3.26 o 
   6   5  10       47.80       49.41      4.67 o 
   0   6  10       37.61       36.64      3.29 o 
   1   6  10       61.67       62.48      4.02 o 
   2   6  10      127.02      118.62      4.52 o 
   3   6  10      167.13      175.50      5.73 o 
   4   6  10      135.71      123.99      7.59 o 
   5   6  10      383.13      412.78     16.83 o 
   2   7  10      509.74      492.43     12.17 o 
   3   7  10      461.01      468.18     11.89 o 
   0  -2  11      330.78      344.76     11.98 o 
   2  -2  11      247.99      267.64      9.77 o 
   3  -2  11      260.39      251.05      9.32 o 
   4  -2  11      698.39      700.69     20.43 o 
  -1  -1  11      124.05      119.51      6.06 o 
   0  -1  11      267.64      298.91     10.78 o 
   1  -1  11      525.01      539.46     16.70 o 
   2  -1  11      383.00      397.94     13.07 o 
   3  -1  11      332.23      371.20     12.28 o 
   4  -1  11      315.33      285.86     10.11 o 
   5  -1  11      406.90      389.47     12.64 o 
  -1   0  11      367.93      339.98     12.00 o 
   0   0  11      102.29      103.02      5.50 o 
   1   0  11      222.22      260.90      9.70 o 
   2   0  11      176.61      173.29      7.27 o 
   3   0  11      125.38      122.21      5.87 o 
   4   0  11      188.51      205.31      7.98 o 
   5   0  11       23.52       18.16      2.16 o 
  -1   1  11       23.49       22.18      2.78 o 
   0   1  11      106.55      102.18      5.50 o 
   1   1  11        0.08        1.09      1.35 o 
   2   1  11        0.18       -1.23      1.11 o 
   3   1  11        5.48        5.53      1.62 o 
   4   1  11        0.17       -0.05      1.25 o 
   5   1  11        3.56        4.24      1.49 o 
  -1   2  11       45.09       46.29      3.74 o 
   0   2  11       70.59       65.88      4.31 o 
   1   2  11       28.77       35.15      3.19 o 
   2   2  11      301.18      322.75     11.28 o 
   3   2  11      285.40      300.93     10.60 o 
   4   2  11      493.45      536.61     16.32 o 
   5   2  11      375.31      400.60     12.87 o 
  -1   3  11      378.66      363.79     12.63 o 
   0   3  11      312.16      332.38     11.72 o 
   1   3  11      488.39      483.04     15.36 o 
   2   3  11      609.38      650.96     19.38 o 
   3   3  11      757.08      863.78     24.55 o 
   4   3  11      392.79      406.16     13.16 o 
   5   3  11      775.59      808.37     22.85 o 
   0   4  11      431.60      410.44     13.68 o 
   1   4  11      360.65      402.29     13.40 o 
   2   4  11      411.07      426.41     10.61 o 
   3   4  11      292.07      302.75      8.22 o 
   4   4  11      301.13      322.26      8.56 o 
   5   4  11      309.24      312.16     13.18 o 
   1   5  11       29.25       28.83      2.98 o 
   2   5  11      118.95      135.80      4.96 o 
   3   5  11       92.76       96.06      4.07 o 
   4   5  11       54.36       57.40      3.12 o 
                                                 
